# Supplementary material for: N-[7-Eth­oxy-1-(prop-2-en-1-yl)-1H-indazol-4-yl]-4-methyl­benzene­sulfonamide
Source: Acta Crystallogr Sect E Struct Rep Online. 2011 Jun 4;67(Pt 7):o1561. doi: 10.1107/S1600536811019465 (PMC3151999; doi:10.1107/S1600536811019465)
Supplement: Supplementary file 1 [file e-67-o1561-sup1.cif]

##############################################################################
#                                                                            #
# This CIF contains the data in a paper accepted for publication in          #
# Acta Crystallographica Section E. It conforms to the requirements of       #
# Notes for Authors for Acta Crystallographica Section E, and has been       #
# peer reviewed under the auspices of the IUCr Commission on Journals.       #
#                                                                            #
# Full details of the Crystallographic Information File format               #
# are given in the paper "The Crystallographic Information File (CIF):       #
# a New Standard Archive File for Crystallography" by S. R. Hall, F. H.      #
# Allen and I. D. Brown [Acta Cryst. (1991), A47, 655-685].                  #
#                                                                            #
# The current version of the core CIF dictionary is obtainable from          #
# ftp://ftp.iucr.org/pub/cif_core.dic.                                       #
#                                                                            #
# Software is freely available for graphical display of the structure(s)     #
# in this CIF. For information consult the CIF software page                 #
# http://www.iucr.org/resources/cif/software.                                #
#                                                                            #
# This file may be used for bona fide research purposes within the           #
# scientific community so long as proper attribution is given to the journal # 
# article from which it was obtained.                                        #
#                                                                            #
##############################################################################
data_I
_audit_creation_method     SHELXL-97
_chemical_name_systematic
;
<i>N</i>-[7-Ethoxy-1-(prop-2-en-1-yl)-1<i>H</i>-indazol-4-yl]-4-
methylbenzenesulfonamide
;
_chemical_name_common     ?
_chemical_formula_moiety     'C19 H21 N3 O3 S'
_chemical_formula_sum     'C19 H21 N3 O3 S'
_chemical_formula_iupac     'C19 H21 N3 O3 S'
_chemical_formula_weight     371.45
_chemical_melting_point     ?
_symmetry_cell_setting     triclinic
_symmetry_space_group_name_H-M     'P -1'
_symmetry_space_group_name_hall     '-P 1'
loop_
    _symmetry_equiv_pos_as_xyz
    'x, y, z'
    '-x, -y, -z'
_cell_length_a     8.2208(3)
_cell_length_b     10.4985(4)
_cell_length_c     11.9655(5)
_cell_angle_alpha     108.814(2)
_cell_angle_beta     92.346(2)
_cell_angle_gamma     107.500(2)
_cell_volume     921.33(6)
_cell_formula_units_Z     2
_cell_measurement_reflns_used     341
_cell_measurement_theta_min     2.5
_cell_measurement_theta_max     27.9
_cell_measurement_temperature     296(2)
_cell_measurement_pressure     101
_exptl_crystal_description     Prism
_exptl_crystal_colour     colourless
_exptl_crystal_size_max     0.32
_exptl_crystal_size_mid     0.17
_exptl_crystal_size_min     0.12
_exptl_crystal_density_diffrn     1.339
_exptl_crystal_density_meas     ?
_exptl_crystal_density_method     'not measured'
_exptl_crystal_F_000     392
_exptl_absorpt_coefficient_mu     0.200
_exptl_absorpt_correction_type     none
_exptl_absorpt_process_details     ?
_exptl_absorpt_correction_T_min     ?
_exptl_absorpt_correction_T_max     ?
_exptl_special_details
;
;
_diffrn_ambient_temperature     296(2)
_diffrn_radiation_type     MoK\a
_diffrn_radiation_wavelength     0.71073
_diffrn_radiation_source     'fine-focus sealed tube'
_diffrn_radiation_monochromator     graphite
_diffrn_measurement_device_type     'Bruker APEXII CCD detector'
_diffrn_measurement_method     '\w and \f'
_diffrn_detector_area_resol_mean     ?
_diffrn_reflns_number     23139
_diffrn_reflns_av_R_equivalents     0.0228
_diffrn_reflns_av_sigmaI/netI     0.0138
_diffrn_reflns_theta_min     2.17
_diffrn_reflns_theta_max     26.00
_diffrn_reflns_theta_full     26.00
_diffrn_measured_fraction_theta_max     1.000
_diffrn_measured_fraction_theta_full     1.000
_diffrn_reflns_limit_h_min     -10
_diffrn_reflns_limit_h_max     9
_diffrn_reflns_limit_k_min     -12
_diffrn_reflns_limit_k_max     12
_diffrn_reflns_limit_l_min     -14
_diffrn_reflns_limit_l_max     14
_diffrn_standards_number     ?
_diffrn_standards_interval_count     ?
_diffrn_standards_interval_time     ?
_diffrn_standards_decay_%     ?
_refine_special_details
;
Refinement of <i>F</i>^2^ against ALL reflections. The weighted
 <i>R</i>-factor
<i>wR</i> and goodness of fit <i>S</i> are based on <i>F</i>^2^, conventional
<i>R</i>-factors <i>R</i> are based on <i>F</i>, with <i>F</i> set to zero for
negative <i>F</i>^2^. The threshold expression of <i>F</i>^2^ >
\s(<i>F</i>^2^) is used only for calculating <i>R</i>-factors(gt) <i>etc</i>.
and is not relevant to the choice of reflections for refinement.
<i>R</i>-factors based on <i>F</i>^2^ are statistically about twice as large
as those based on <i>F</i>, and <i>R</i>- factors based on ALL data will be
even larger.
;
_reflns_number_total     3629
_reflns_number_gt     3281
_reflns_threshold_expression     I>2sigma(I)
_refine_ls_structure_factor_coef     Fsqd
_refine_ls_matrix_type     full
_refine_ls_R_factor_all     0.0465
_refine_ls_R_factor_gt     0.0418
_refine_ls_wR_factor_gt     0.1116
_refine_ls_wR_factor_ref     0.1178
_refine_ls_goodness_of_fit_ref     1.079
_refine_ls_restrained_S_all     1.327
_refine_ls_number_reflns     3629
_refine_ls_number_parameters     259
_refine_ls_number_restraints     6
_refine_ls_hydrogen_treatment     mixed
_refine_ls_weighting_scheme     calc
_refine_ls_weighting_details
         'calc w=1/[\s^2^(Fo^2^)+(0.0530P)^2^+0.4364P] where P=(Fo^2^+2Fc^2^)/3'
_atom_sites_solution_hydrogens     geom
_atom_sites_solution_primary     direct
_atom_sites_solution_secondary     difmap
_refine_ls_shift/su_max     0.000
_refine_ls_shift/su_mean     0.000
_refine_diff_density_max     0.392
_refine_diff_density_min     -0.315
_refine_ls_extinction_method     none
_refine_ls_extinction_coef     ?
loop_
    _atom_type_symbol
    _atom_type_description
    _atom_type_scat_dispersion_real
    _atom_type_scat_dispersion_imag
    _atom_type_scat_source
    'C' 'C' 0.0033 0.0016
                         'International Tables Vol C Tables 4.2.6.8 and 6.1.1.4'
    'H' 'H' 0.0000 0.0000
                         'International Tables Vol C Tables 4.2.6.8 and 6.1.1.4'
    'N' 'N' 0.0061 0.0033
                         'International Tables Vol C Tables 4.2.6.8 and 6.1.1.4'
    'O' 'O' 0.0106 0.0060
                         'International Tables Vol C Tables 4.2.6.8 and 6.1.1.4'
    'S' 'S' 0.1246 0.1234
                         'International Tables Vol C Tables 4.2.6.8 and 6.1.1.4'
_computing_data_collection     'APEX2 (Bruker, 2005)'
_computing_cell_refinement     'SAINT (Bruker, 2005)'
_computing_data_reduction     'SAINT (Bruker, 2005)'
_computing_structure_solution     'SHELXS97 (Sheldrick, 2008)'
_computing_structure_refinement     'SHELXL97 (Sheldrick, 2008)'
_computing_molecular_graphics     'PLATON (Spek, 2009)'
_computing_publication_material     'publCIF (Westrip, 2010)'
loop_
    _atom_site_type_symbol
    _atom_site_label
    _atom_site_fract_x
    _atom_site_fract_y
    _atom_site_fract_z
    _atom_site_U_iso_or_equiv
    _atom_site_adp_type
    _atom_site_calc_flag
    _atom_site_refinement_flags
    _atom_site_occupancy
    _atom_site_symmetry_multiplicity
    _atom_site_disorder_assembly
    _atom_site_disorder_group
    C C1 -0.1369(3) 0.4744(3) 0.2566(2) 0.0518(6) Uani d . 1 1 A 4
    C C10 0.4698(3) 0.9705(2) 0.33160(18) 0.0362(4) Uani d . 1 1 A 4
    C C11 0.5617(2) 0.8894(2) 0.36197(17) 0.0345(4) Uani d . 1 1 A 4
    C C12 0.4804(3) 0.7709(2) 0.39361(17) 0.0346(4) Uani d . 1 1 A 4
    C C13 0.6165(3) 0.7239(3) 0.4207(2) 0.0444(5) Uani d . 1 1 A 4
    C C14 0.8737(3) 1.0072(3) 0.3443(2) 0.0574(7) Uani d D 1 1 A .
    C C15 0.4773(4) 1.1700(3) 0.2738(3) 0.0595(7) Uani d . 1 1 . .
    C C16 0.4069(5) 1.1104(4) 0.1447(3) 0.0873(10) Uani d . 1 1 A .
    C C17A 0.8898(7) 0.9302(9) 0.2134(5) 0.0553(16) Uani d PD 0.622(10) 1 A 1
    C C17B 0.9147(12) 1.0054(12) 0.2270(8) 0.057(3) Uani d PD 0.378(10) 1 A 2
    C C18A 0.8938(10) 0.9902(9) 0.1303(6) 0.101(3) Uani d PD 0.622(10) 1 A 1
    C C18B 0.8493(13) 0.8767(12) 0.1399(10) 0.079(4) Uani d PD 0.378(10) 1 A 2
    C C19 -0.3856(5) 0.3527(4) -0.0543(3) 0.0891(11) Uani d . 1 1 . .
    C C2 -0.2614(4) 0.4503(3) 0.1640(2) 0.0587(7) Uani d . 1 1 A 4
    C C3 -0.2476(4) 0.3819(3) 0.0462(2) 0.0596(7) Uani d . 1 1 A 4
    C C4 -0.1046(4) 0.3413(3) 0.0237(2) 0.0697(8) Uani d . 1 1 A 4
    C C5 0.0215(4) 0.3650(3) 0.1146(2) 0.0595(7) Uani d . 1 1 A 4
    C C6 0.0038(3) 0.4302(2) 0.2315(2) 0.0422(5) Uani d . 1 1 A 4
    C C7 0.3012(3) 0.7306(2) 0.39635(17) 0.0348(4) Uani d . 1 1 A 4
    C C8 0.2116(3) 0.8081(2) 0.36507(19) 0.0395(5) Uani d . 1 1 A 4
    C C9 0.2950(3) 0.9261(2) 0.3323(2) 0.0408(5) Uani d . 1 1 A 4
    H H1 -0.1478 0.5201 0.3352 0.062 Uiso calc R 1 1 A 4
    H H13 0.6020 0.6459 0.4448 0.053 Uiso calc R 1 1 A 4
    H H14A 0.9800 1.0318 0.3969 0.069 Uiso calc R 1 1 B 1
    H H14B 0.8479 1.0937 0.3523 0.069 Uiso calc R 1 1 B 1
    H H15A 0.5564 1.2664 0.2933 0.071 Uiso calc R 1 1 A 4
    H H15B 0.3835 1.1747 0.3199 0.071 Uiso calc R 1 1 A 4
    H H16A 0.4981 1.0999 0.0987 0.131 Uiso calc R 1 1 . .
    H H16B 0.3571 1.1738 0.1251 0.131 Uiso calc R 1 1 . .
    H H16C 0.3198 1.0189 0.1266 0.131 Uiso calc R 1 1 . .
    H H17A 0.8970 0.8388 0.1918 0.066 Uiso calc PR 0.622(10) 1 A 1
    H H17B 0.9807 1.0864 0.2132 0.069 Uiso calc PR 0.378(10) 1 A 2
    H H18A 0.8868 1.0814 0.1503 0.121 Uiso calc PR 0.622(10) 1 A 1
    H H18B 0.9036 0.9407 0.0523 0.121 Uiso calc PR 0.622(10) 1 A 1
    H H18C 0.7840 0.7984 0.1577 0.095 Uiso calc PR 0.378(10) 1 A 2
    H H18D 0.8694 0.8659 0.0620 0.095 Uiso calc PR 0.378(10) 1 A 2
    H H19A -0.3360 0.3474 -0.1263 0.134 Uiso calc R 1 1 A 4
    H H19B -0.4341 0.4283 -0.0346 0.134 Uiso calc R 1 1 A 4
    H H19C -0.4746 0.2638 -0.0662 0.134 Uiso calc R 1 1 A 4
    H H2 -0.3559 0.4805 0.1810 0.070 Uiso calc R 1 1 A 4
    H H3 0.146(3) 0.630(3) 0.484(2) 0.049 Uiso d . 1 1 . .
    H H4 -0.0927 0.2968 -0.0549 0.084 Uiso calc R 1 1 A 4
    H H5 0.1176 0.3372 0.0973 0.071 Uiso calc R 1 1 A 4
    H H8 0.0931 0.7822 0.3655 0.047 Uiso calc R 1 1 A 4
    H H9 0.2298 0.9753 0.3105 0.049 Uiso calc R 1 1 A 4
    N N1 0.7663(2) 0.8046(2) 0.40729(19) 0.0497(5) Uani d . 1 1 A .
    N N2 0.7338(2) 0.9065(2) 0.37229(17) 0.0424(4) Uani d . 1 1 . .
    N N3 0.2190(2) 0.61730(19) 0.43869(17) 0.0405(4) Uani d . 1 1 . .
    O O1 0.5640(2) 1.08767(18) 0.30610(17) 0.0553(4) Uani d . 1 1 A 4
    O O2 0.3035(2) 0.42371(19) 0.29865(18) 0.0590(5) Uani d . 1 1 . .
    O O3 0.0727(2) 0.37090(18) 0.41924(17) 0.0571(5) Uani d . 1 1 . .
    S S1 0.15828(7) 0.45175(6) 0.34923(5) 0.04300(19) Uani d . 1 1 A 4
loop_
    _atom_site_aniso_label
    _atom_site_aniso_U_11
    _atom_site_aniso_U_22
    _atom_site_aniso_U_33
    _atom_site_aniso_U_12
    _atom_site_aniso_U_13
    _atom_site_aniso_U_23
    C1 0.0504(13) 0.0580(14) 0.0400(12) 0.0181(11) 0.0053(10) 0.0081(10)
    C10 0.0355(10) 0.0370(10) 0.0364(10) 0.0126(8) 0.0059(8) 0.0128(8)
    C11 0.0286(9) 0.0394(10) 0.0318(9) 0.0119(8) 0.0019(7) 0.0076(8)
    C12 0.0331(10) 0.0369(10) 0.0316(9) 0.0140(8) 0.0005(8) 0.0076(8)
    C13 0.0416(12) 0.0485(12) 0.0483(12) 0.0224(10) 0.0022(9) 0.0177(10)
    C14 0.0285(11) 0.0816(18) 0.0628(15) 0.0110(11) 0.0078(10) 0.0330(14)
    C15 0.0690(17) 0.0516(14) 0.0642(16) 0.0189(13) 0.0112(13) 0.0293(13)
    C16 0.105(3) 0.093(3) 0.071(2) 0.032(2) 0.0053(19) 0.0394(19)
    C17A 0.038(2) 0.072(4) 0.064(4) 0.016(3) 0.014(2) 0.037(4)
    C17B 0.059(5) 0.059(5) 0.073(6) 0.024(5) 0.023(4) 0.043(5)
    C18A 0.117(6) 0.114(6) 0.070(4) 0.022(4) 0.018(3) 0.044(4)
    C18B 0.074(6) 0.114(9) 0.049(5) 0.037(6) 0.013(5) 0.021(6)
    C19 0.099(3) 0.098(3) 0.0555(17) 0.038(2) -0.0175(17) 0.0068(17)
    C2 0.0527(14) 0.0640(16) 0.0520(14) 0.0207(12) 0.0015(11) 0.0103(12)
    C3 0.0698(17) 0.0534(14) 0.0446(13) 0.0157(13) -0.0038(12) 0.0089(11)
    C4 0.088(2) 0.0736(19) 0.0408(13) 0.0338(17) 0.0084(13) 0.0049(13)
    C5 0.0667(17) 0.0604(16) 0.0495(14) 0.0285(13) 0.0133(12) 0.0093(12)
    C6 0.0446(12) 0.0341(10) 0.0426(11) 0.0087(9) 0.0063(9) 0.0107(9)
    C7 0.0329(10) 0.0345(10) 0.0337(10) 0.0099(8) 0.0028(8) 0.0090(8)
    C8 0.0285(10) 0.0442(11) 0.0453(11) 0.0129(8) 0.0052(8) 0.0146(9)
    C9 0.0354(11) 0.0448(11) 0.0488(12) 0.0200(9) 0.0048(9) 0.0190(10)
    N1 0.0374(10) 0.0607(12) 0.0561(12) 0.0245(9) 0.0037(8) 0.0201(10)
    N2 0.0287(9) 0.0521(11) 0.0468(10) 0.0156(8) 0.0046(7) 0.0160(8)
    N3 0.0408(10) 0.0393(10) 0.0401(10) 0.0109(8) 0.0068(8) 0.0144(8)
    O1 0.0415(9) 0.0510(10) 0.0749(12) 0.0130(7) 0.0121(8) 0.0259(9)
    O2 0.0538(10) 0.0526(10) 0.0732(12) 0.0269(8) 0.0122(9) 0.0164(9)
    O3 0.0664(11) 0.0446(9) 0.0658(11) 0.0143(8) 0.0097(9) 0.0303(8)
    S1 0.0451(3) 0.0360(3) 0.0494(3) 0.0139(2) 0.0067(2) 0.0166(2)
_geom_special_details
;
All e.s.d.'s (except the e.s.d. in the dihedral angle between two l.s. planes)
are estimated using the full covariance matrix. The cell e.s.d.'s are taken
into account individually in the estimation of e.s.d.'s in distances, angles
and torsion angles; correlations between e.s.d.'s in cell parameters are only
used when they are defined by crystal symmetry. An approximate (isotropic)
treatment of cell e.s.d.'s is used for estimating e.s.d.'s involving l.s.
planes.
;
loop_
    _geom_bond_atom_site_label_1
    _geom_bond_atom_site_label_2
    _geom_bond_site_symmetry_2
    _geom_bond_distance
    _geom_bond_publ_flag
    C1 H1 . 0.9300 ?
    C1 C2 . 1.382(4) ?
    C10 O1 . 1.376(3) ?
    C10 C9 . 1.372(3) ?
    C11 C10 . 1.412(3) ?
    C11 C12 . 1.401(3) ?
    C11 N2 . 1.366(3) ?
    C12 C13 . 1.417(3) ?
    C13 H13 . 0.9300 ?
    C13 N1 . 1.317(3) ?
    C14 H14B . 0.9700 ?
    C14 H14A . 0.9700 ?
    C14 C17A . 1.546(7) ?
    C14 C17B . 1.453(8) ?
    C15 H15B . 0.9700 ?
    C15 H15A . 0.9700 ?
    C15 C16 . 1.483(4) ?
    C16 H16C . 0.9600 ?
    C16 H16B . 0.9600 ?
    C16 H16A . 0.9600 ?
    C17A H17A . 0.9300 ?
    C17A C18A . 1.335(8) ?
    C17B H17B . 0.9300 ?
    C18A H18B . 0.9300 ?
    C18A H18A . 0.9300 ?
    C18B H18D . 0.9300 ?
    C18B H18C . 0.9300 ?
    C18B C17B . 1.345(12) ?
    C19 H19C . 0.9600 ?
    C19 H19B . 0.9600 ?
    C19 H19A . 0.9600 ?
    C2 H2 . 0.9300 ?
    C2 C3 . 1.388(4) ?
    C3 C19 . 1.506(4) ?
    C3 C4 . 1.374(4) ?
    C4 H4 . 0.9300 ?
    C5 H5 . 0.9300 ?
    C5 C4 . 1.378(4) ?
    C6 C1 . 1.381(3) ?
    C6 C5 . 1.380(3) ?
    C7 N3 . 1.436(3) ?
    C7 C12 . 1.410(3) ?
    C7 C8 . 1.370(3) ?
    C8 H8 . 0.9300 ?
    C8 C9 . 1.408(3) ?
    C9 H9 . 0.9300 ?
    N2 C14 . 1.443(3) ?
    N2 N1 . 1.358(3) ?
    N3 H3 . 0.84(3) ?
    O1 C15 . 1.403(3) ?
    S1 C6 . 1.767(2) ?
    S1 N3 . 1.6280(19) ?
    S1 O3 . 1.4369(17) ?
    S1 O2 . 1.4260(18) ?
loop_
    _geom_angle_atom_site_label_1
    _geom_angle_atom_site_label_2
    _geom_angle_atom_site_label_3
    _geom_angle_site_symmetry_1
    _geom_angle_site_symmetry_3
    _geom_angle
    _geom_angle_publ_flag
    C2 C1 H1 . . 120.3 ?
    C6 C1 H1 . . 120.3 ?
    C6 C1 C2 . . 119.5(2) ?
    O1 C10 C11 . . 117.06(18) ?
    C9 C10 C11 . . 116.67(19) ?
    C9 C10 O1 . . 126.26(19) ?
    C12 C11 C10 . . 122.13(18) ?
    N2 C11 C10 . . 131.2(2) ?
    N2 C11 C12 . . 106.64(18) ?
    C7 C12 C13 . . 136.1(2) ?
    C11 C12 C13 . . 104.30(18) ?
    C11 C12 C7 . . 119.59(18) ?
    C12 C13 H13 . . 124.3 ?
    N1 C13 H13 . . 124.3 ?
    N1 C13 C12 . . 111.4(2) ?
    H14A C14 H14B . . 108.8 ?
    C17A C14 H14B . . 110.7 ?
    C17B C14 H14B . . 86.7 ?
    N2 C14 H14B . . 110.7 ?
    C17A C14 H14A . . 110.7 ?
    C17B C14 H14A . . 108.8 ?
    N2 C14 H14A . . 110.7 ?
    C17B C14 C17A . . 27.3(3) ?
    N2 C14 C17A . . 105.1(3) ?
    N2 C14 C17B . . 127.8(5) ?
    H15A C15 H15B . . 107.9 ?
    C16 C15 H15B . . 109.2 ?
    O1 C15 H15B . . 109.2 ?
    C16 C15 H15A . . 109.2 ?
    O1 C15 H15A . . 109.2 ?
    O1 C15 C16 . . 112.1(3) ?
    H16B C16 H16C . . 109.5 ?
    H16A C16 H16C . . 109.5 ?
    C15 C16 H16C . . 109.5 ?
    H16A C16 H16B . . 109.5 ?
    C15 C16 H16B . . 109.5 ?
    C15 C16 H16A . . 109.5 ?
    C14 C17A H17A . . 118.9 ?
    C18A C17A H17A . . 118.9 ?
    C18A C17A C14 . . 122.3(7) ?
    C14 C17B H17B . . 122.8 ?
    C18B C17B H17B . . 122.8 ?
    C18B C17B C14 . . 114.3(9) ?
    H18A C18A H18B . . 120.0 ?
    C17A C18A H18B . . 120.0 ?
    C17A C18A H18A . . 120.0 ?
    H18C C18B H18D . . 120.0 ?
    C17B C18B H18D . . 120.0 ?
    C17B C18B H18C . . 120.0 ?
    C3 C2 H2 . . 119.5 ?
    C1 C2 H2 . . 119.5 ?
    C1 C2 C3 . . 121.1(3) ?
    C2 C3 C19 . . 120.9(3) ?
    C4 C3 C19 . . 120.9(3) ?
    C4 C3 C2 . . 118.2(3) ?
    C5 C4 H4 . . 119.1 ?
    C3 C4 H4 . . 119.1 ?
    C3 C4 C5 . . 121.7(3) ?
    C6 C5 H5 . . 120.3 ?
    C4 C5 H5 . . 120.3 ?
    C4 C5 C6 . . 119.4(3) ?
    C1 C6 S1 . . 120.01(17) ?
    C5 C6 S1 . . 119.80(19) ?
    C5 C6 C1 . . 120.2(2) ?
    C12 C7 N3 . . 120.09(18) ?
    C8 C7 N3 . . 121.55(18) ?
    C8 C7 C12 . . 118.23(19) ?
    C9 C8 H8 . . 119.3 ?
    C7 C8 H8 . . 119.3 ?
    C7 C8 C9 . . 121.47(19) ?
    C8 C9 H9 . . 119.1 ?
    C10 C9 H9 . . 119.1 ?
    C10 C9 C8 . . 121.89(19) ?
    C13 N1 N2 . . 106.45(17) ?
    C11 N2 C14 . . 129.6(2) ?
    N1 N2 C14 . . 119.12(19) ?
    N1 N2 C11 . . 111.18(18) ?
    S1 N3 H3 . . 110.4(19) ?
    C7 N3 H3 . . 116.7(18) ?
    C7 N3 S1 . . 120.46(15) ?
    C10 O1 C15 . . 118.87(19) ?
    N3 S1 C6 . . 107.93(10) ?
    O3 S1 C6 . . 108.09(11) ?
    O2 S1 C6 . . 107.73(11) ?
    O3 S1 N3 . . 104.80(10) ?
    O2 S1 N3 . . 108.66(11) ?
    O2 S1 O3 . . 119.18(11) ?
loop_
    _geom_hbond_atom_site_label_D
    _geom_hbond_atom_site_label_H
    _geom_hbond_atom_site_label_A
    _geom_hbond_site_symmetry_A
    _geom_hbond_distance_DH
    _geom_hbond_distance_HA
    _geom_hbond_distance_DA
    _geom_hbond_angle_DHA
    _geom_hbond_publ_flag
    N3 H3 O3 2_566 0.86(2) 2.15(2) 3.002(2) 171(2) yes
    C5 H5 O2 . 0.93 2.53 2.908(3) 104 ?
    C14 H14B O1 . 0.97 2.35 2.974(2) 121 yes
    C19 H19C Cg1 2_565 0.96 2.87 3.622(2) 136 yes
data_global
_journal_date_recd_electronic     2011-05-11
_journal_date_accepted     2011-05-23
_journal_name_full     'Acta Crystallographica, Section E'
_journal_year     2011
_journal_volume     67
_journal_issue      7
_journal_page_first     o1561
_journal_page_last     o1561
_journal_paper_category     QO
_journal_coeditor_code     NG5164
_publ_contact_author_name     'El Mostapha Rakib'
_publ_contact_author_address
;
Laboratoire de Chimie Organique et Analytique, Universit\'e Sultan Moulay
Slimane, Facult\'e des Sciences et Techniques, B\'eni-Mellal, B.P. 523,
Morocco.
;
_publ_contact_author_email     'elmostapha1@ymail.com'
_publ_contact_author_fax     '00 212 555 444'
_publ_contact_author_phone     '00 212 66 66 66'
_publ_section_title
;\
<i>N</i>-[7-Ethoxy-1-(prop-2-en-1-yl)-1<i>H</i>-indazol-4-yl]-4-\
methylbenzenesulfonamide
;
loop_
    _publ_author_name
    _publ_author_footnote
    _publ_author_address
    'Abbassi, Najat' .
;
Laboratoire de Chimie Organique et Analytique
Universit\'e Sultan Moulay Slimane,
Facult\'e des Sciences et Techniques, B\'eni-Mellal, BP 523, Morocco
;
    'Rakib, El Mostapha' .
;
Laboratoire de Chimie Organique et Analytique
Universit\'e Sultan Moulay Slimane,
Facult\'e des Sciences et Techniques, B\'eni-Mellal, BP 523, Morocco
;
    'Zouihri, Hafid' .
;
Laboratoires de Diffraction des Rayons X,
Centre Nationale pour la Recherche Scientifique et Technique, Rabat, Morocco
;
