# Supplementary material for: N-[7-Eth­oxy-1-(prop-2-en-1-yl)-1H-indazol-4-yl]-4-methyl­benzene­sulfonamide
Source: Acta Crystallogr Sect E Struct Rep Online. 2011 Jun 4;67(Pt 7):o1561. doi: 10.1107/S1600536811019465 (PMC3151999; doi:10.1107/S1600536811019465)
Supplement: Supplementary file 2 [file e-67-o1561-Isup2.hkl]

# 
# h,k,l, Fc-squared, Fo-squared, sigma(Fo-squared) and status flag 
# 
data_I
_shelx_title ' zouihri_392_DRX5_0m in P-1' 
_shelx_refln_list_code          4 
_shelx_F_calc_maximum       94.06 
_exptl_crystal_F_000       392.00 
_reflns_d_resolution_high  0.8107 
 
loop_ 
 _symmetry_equiv_pos_as_xyz 
 'x, y, z' 
 '-x, -y, -z' 
 
_cell_length_a     8.2208 
_cell_length_b    10.4985 
_cell_length_c    11.9655 
_cell_angle_alpha 108.814 
_cell_angle_beta   92.346 
_cell_angle_gamma 107.500 
 
_shelx_F_squared_multiplier     1.000 
 
loop_ 
 _refln_index_h 
 _refln_index_k 
 _refln_index_l 
 _refln_F_squared_calc 
 _refln_F_squared_meas 
 _refln_F_squared_sigma 
 _refln_observed_status 
   1   0   0        7.05       14.29      0.28 o 
   2   0   0      203.39      216.87      2.24 o 
   3   0   0      947.48      912.04      9.82 o 
   4   0   0       30.78       45.37      0.65 o 
   5   0   0       56.58       63.94      0.83 o 
   6   0   0        5.31        4.15      0.29 o 
   7   0   0      160.49      153.02      2.05 o 
   8   0   0       10.65       12.73      0.65 o 
   9   0   0        0.39       -0.71      0.47 o 
  -9   1   0       72.99       73.53      1.35 o 
  -8   1   0       11.76       12.02      0.50 o 
  -7   1   0       20.03       14.98      0.53 o 
  -6   1   0      139.77      143.46      1.51 o 
  -5   1   0      161.74      169.12      1.68 o 
  -4   1   0      115.80      122.22      1.17 o 
  -3   1   0       10.00        2.87      0.13 o 
  -2   1   0     1157.18     1240.18     10.95 o 
  -1   1   0     4438.26     4357.23     46.94 o 
   0   1   0      186.46      172.07      6.27 o 
   1   1   0     3043.41     2952.57     27.38 o 
   2   1   0      668.35      618.61      6.65 o 
   3   1   0      529.53      601.02      6.55 o 
   4   1   0        6.04        7.09      0.29 o 
   5   1   0       43.96       47.66      0.77 o 
   6   1   0      260.42      252.52      3.09 o 
   7   1   0        0.65        1.49      0.38 o 
   8   1   0       33.02       28.15      0.83 o 
   9   1   0        4.81        3.68      0.54 o 
  -9   2   0        3.34        3.23      0.36 o 
  -8   2   0       21.54       23.06      0.68 o 
  -7   2   0       11.99        9.58      0.46 o 
  -6   2   0       73.71       79.11      0.88 o 
  -5   2   0        2.82        3.63      0.16 o 
  -4   2   0      670.39      646.83      5.78 o 
  -3   2   0     1114.95     1179.39     12.42 o 
  -2   2   0      484.43      401.71      4.04 o 
  -1   2   0     4286.12     3978.80     51.74 o 
   0   2   0     2455.76     2419.99     24.17 o 
   1   2   0      183.88      186.49      1.63 o 
   2   2   0       15.07        9.01      0.19 o 
   3   2   0        0.63        2.25      0.13 o 
   4   2   0       23.49       25.55      0.50 o 
   5   2   0      169.48      170.42      1.88 o 
   6   2   0       19.35       21.15      0.61 o 
   7   2   0      535.54      535.57      6.24 o 
   8   2   0       19.35       18.05      0.76 o 
 -10   3   0        1.95        1.52      0.76 o 
  -9   3   0        0.80       -0.91      0.61 o 
  -8   3   0       52.46       55.56      1.10 o 
  -7   3   0       27.36       18.55      0.67 o 
  -6   3   0      362.54      346.56      3.44 o 
  -5   3   0      370.83      347.38      3.85 o 
  -4   3   0        2.79        5.92      0.29 o 
  -3   3   0     1381.03     1415.93     13.86 o 
  -2   3   0     1705.29     1809.41     21.51 o 
  -1   3   0     1137.65     1104.30     11.17 o 
   0   3   0       19.52       41.41      0.50 o 
   1   3   0       17.35       15.40      0.24 o 
   2   3   0        1.52        0.29      0.11 o 
   3   3   0       92.78       82.09      0.81 o 
   4   3   0      112.63      117.12      1.19 o 
   5   3   0        0.11       -0.24      0.23 o 
   6   3   0        0.03        0.01      0.33 o 
   7   3   0       80.99       82.72      1.40 o 
   8   3   0        9.56        9.90      0.59 o 
 -10   4   0        0.95        1.62      0.75 o 
  -9   4   0        8.46        9.23      0.85 o 
  -8   4   0        0.53       -0.19      0.56 o 
  -7   4   0      172.91      170.30      2.14 o 
  -6   4   0      754.80      761.45      9.68 o 
  -5   4   0        3.25        3.54      0.23 o 
  -4   4   0       70.81       99.31      1.14 o 
  -3   4   0      486.36      506.96      4.63 o 
  -2   4   0       16.25       11.69      0.20 o 
  -1   4   0      484.68      485.67      5.52 o 
   0   4   0      459.82      500.30      5.01 o 
   1   4   0      340.95      299.57      2.88 o 
   2   4   0        0.43        1.31      0.11 o 
   3   4   0       36.47       30.87      0.44 o 
   4   4   0      148.56      151.63      1.44 o 
   5   4   0      144.45      140.27      2.48 o 
   6   4   0        3.94        3.69      0.38 o 
   7   4   0       55.08       53.93      1.27 o 
 -10   5   0        4.49        5.51      0.78 o 
  -9   5   0       21.51       21.65      0.97 o 
  -8   5   0       91.88       90.21      1.45 o 
  -7   5   0      352.14      341.39      5.12 o 
  -6   5   0      141.77      133.01      1.67 o 
  -5   5   0      534.31      497.80      6.97 o 
  -4   5   0      128.57      161.09      1.73 o 
  -3   5   0      175.16      179.31      1.89 o 
  -2   5   0      112.14      125.20      1.33 o 
  -1   5   0      893.23      953.48      9.69 o 
   0   5   0      132.57      155.46      1.51 o 
   1   5   0       48.44       60.66      0.72 o 
   2   5   0      226.09      246.23      2.47 o 
   3   5   0        0.00       -0.20      0.13 o 
   4   5   0      248.25      252.67      2.99 o 
   5   5   0      157.81      154.96      2.16 o 
   6   5   0        4.34        3.05      0.39 o 
   7   5   0       31.44       43.92      1.19 o 
  -9   6   0        2.18        1.29      0.51 o 
  -8   6   0        7.03        7.41      0.44 o 
  -7   6   0      340.14      332.71      4.07 o 
  -6   6   0        2.50        3.30      0.30 o 
  -5   6   0      117.46      107.83      1.15 o 
  -4   6   0      188.35      189.76      1.87 o 
  -3   6   0      189.76      208.06      2.73 o 
  -2   6   0       80.21       89.99      1.07 o 
  -1   6   0       38.26       37.10      0.46 o 
   0   6   0      243.81      287.78      2.54 o 
   1   6   0      667.46      676.94      6.38 o 
   2   6   0       48.99       44.81      0.69 o 
   3   6   0       46.18       40.86      0.72 o 
   4   6   0      330.07      314.45      3.53 o 
   5   6   0        7.54        7.80      0.39 o 
   6   6   0        1.32        0.94      0.33 o 
  -9   7   0        7.22        6.63      0.45 o 
  -8   7   0        1.88        1.81      0.35 o 
  -7   7   0      154.64      160.36      2.14 o 
  -6   7   0      122.68      104.00      1.41 o 
  -5   7   0       58.71       51.30      0.67 o 
  -4   7   0      286.84      284.21      3.41 o 
  -3   7   0       25.71       23.34      0.47 o 
  -2   7   0       20.66       18.23      0.40 o 
  -1   7   0       30.36       32.39      0.57 o 
   0   7   0        5.93        7.04      0.33 o 
   1   7   0       14.62       13.30      0.37 o 
   2   7   0       39.83       34.36      0.68 o 
   3   7   0       24.25       25.44      0.66 o 
   4   7   0        0.01       -0.21      0.40 o 
   5   7   0       19.71       19.23      1.07 o 
  -9   8   0        0.10       -0.39      0.35 o 
  -8   8   0        5.47        5.70      0.38 o 
  -7   8   0       65.12       55.04      0.86 o 
  -6   8   0       54.20       55.64      0.68 o 
  -5   8   0        1.01        1.20      0.43 o 
  -4   8   0        5.28        4.65      0.34 o 
  -3   8   0       89.36       90.29      1.67 o 
  -2   8   0        0.63        2.89      0.33 o 
  -1   8   0       41.71       46.38      0.60 o 
   0   8   0       12.30       13.02      0.35 o 
   1   8   0        3.43        2.19      0.26 o 
   2   8   0      114.89      121.09      1.76 o 
   3   8   0        0.16        0.26      0.43 o 
   4   8   0        2.66        2.92      0.66 o 
   5   8   0        4.98        6.05      0.81 o 
  -8   9   0       12.75       14.10      0.50 o 
  -7   9   0      140.93      131.37      1.95 o 
  -6   9   0       89.21       84.37      0.93 o 
  -5   9   0        6.18        6.70      0.58 o 
  -4   9   0       61.58       60.07      1.27 o 
  -3   9   0       13.09       12.79      0.85 o 
  -2   9   0       44.30       46.89      0.73 o 
  -1   9   0        1.60        2.04      0.19 o 
   0   9   0       53.54       60.45      0.89 o 
   1   9   0       20.12       21.07      0.55 o 
   2   9   0        0.40       -0.43      0.30 o 
   3   9   0       60.69       61.48      1.32 o 
   4   9   0        1.00        1.04      0.78 o 
  -8  10   0        6.22        9.76      0.45 o 
  -7  10   0        8.14        9.76      0.44 o 
  -6  10   0      160.89      152.51      4.05 o 
  -5  10   0        1.17        0.40      0.31 o 
  -4  10   0       47.41       47.31      0.90 o 
  -3  10   0       18.35       18.46      0.94 o 
  -2  10   0       21.69       17.96      0.40 o 
  -1  10   0        0.34        0.61      0.22 o 
   0  10   0       11.57       12.92      0.44 o 
   1  10   0       62.18       62.79      1.01 o 
   2  10   0        1.61        3.21      0.40 o 
  -7  11   0        6.22        2.80      0.56 o 
  -6  11   0        0.34        0.46      0.31 o 
  -5  11   0       23.65       20.59      0.63 o 
  -4  11   0        0.79       -0.03      0.27 o 
  -3  11   0        1.08        0.53      0.29 o 
  -2  11   0       69.85       70.83      1.05 o 
  -1  11   0        4.11        4.10      0.37 o 
   0  11   0      148.21      155.20      2.17 o 
   1  11   0       22.61       21.72      0.65 o 
  -5  12   0       22.40       24.86      0.68 o 
  -4  12   0        0.01       -0.47      0.31 o 
  -3  12   0       43.28       47.45      0.89 o 
  -2  12   0        9.74       13.41      0.54 o 
   1 -12   1       24.17       25.58      0.78 o 
   2 -12   1       31.28       32.95      0.70 o 
   3 -12   1        6.14        6.12      0.48 o 
   4 -12   1       25.42       22.22      0.62 o 
   5 -12   1        0.45        0.76      0.25 o 
  -1 -11   1        1.06       -0.21      0.35 o 
   0 -11   1      106.02      110.94      1.50 o 
   1 -11   1        8.04       11.20      0.40 o 
   2 -11   1        2.20        3.15      0.39 o 
   3 -11   1       18.87       18.97      0.42 o 
   4 -11   1        0.71       -0.14      0.36 o 
   5 -11   1        0.02        0.05      0.18 o 
   6 -11   1        3.38        3.42      0.34 o 
   7 -11   1       25.24       25.68      0.69 o 
  -3 -10   1        1.62        1.29      0.49 o 
  -2 -10   1       64.37       65.59      1.41 o 
  -1 -10   1        0.00        1.44      0.33 o 
   0 -10   1        0.27        0.46      0.26 o 
   1 -10   1      112.63      111.49      1.41 o 
   2 -10   1        7.16        8.03      0.27 o 
   3 -10   1      204.89      201.88      2.28 o 
   4 -10   1      102.99      103.51      1.52 o 
   5 -10   1       10.18        8.21      0.26 o 
   6 -10   1        8.50        9.44      0.31 o 
   7 -10   1       26.55       25.16      0.91 o 
   8 -10   1        0.48        0.61      0.29 o 
  -4  -9   1       17.84       16.96      0.97 o 
  -3  -9   1       30.01       28.37      0.89 o 
  -2  -9   1        0.01       -0.36      0.29 o 
  -1  -9   1       75.19       71.03      1.09 o 
   0  -9   1        3.10        4.23      0.39 o 
   1  -9   1       36.03       33.32      0.62 o 
   2  -9   1      265.45      269.82      2.63 o 
   3  -9   1        6.46        4.45      0.23 o 
   4  -9   1        3.77        3.41      0.23 o 
   5  -9   1      208.48      211.51      2.40 o 
   6  -9   1       90.47       93.09      1.05 o 
   7  -9   1       37.36       38.21      0.76 o 
   8  -9   1        3.94        5.13      0.39 o 
   9  -9   1        0.12        0.23      0.37 o 
  -5  -8   1       16.67       16.19      0.99 o 
  -4  -8   1       51.62       46.81      1.46 o 
  -3  -8   1       13.11       10.72      0.56 o 
  -2  -8   1      149.59      147.32      1.88 o 
  -1  -8   1      174.60      170.63      2.04 o 
   0  -8   1        9.37        8.23      0.31 o 
   1  -8   1      177.72      184.52      1.98 o 
   2  -8   1       12.41       10.26      0.27 o 
   3  -8   1       15.28       18.37      0.32 o 
   4  -8   1       26.50       28.14      0.42 o 
   5  -8   1      100.05       98.00      1.00 o 
   6  -8   1       62.58       62.04      0.89 o 
   7  -8   1       22.39       23.67      0.62 o 
   8  -8   1       46.76       46.00      1.03 o 
   9  -8   1        0.02       -0.25      0.49 o 
  -6  -7   1        3.58        2.32      0.35 o 
  -5  -7   1       41.55       46.79      0.92 o 
  -4  -7   1        9.28       10.55      0.52 o 
  -3  -7   1       71.90       66.02      1.06 o 
  -2  -7   1        0.12        0.35      0.23 o 
  -1  -7   1      191.63      195.33      2.11 o 
   0  -7   1       99.72       92.30      1.04 o 
   1  -7   1       75.32       79.39      0.86 o 
   2  -7   1      122.59      141.50      1.51 o 
   3  -7   1       66.72       57.49      0.71 o 
   4  -7   1      242.87      221.95      2.33 o 
   5  -7   1       13.80       15.23      0.31 o 
   6  -7   1       71.94       65.68      1.04 o 
   7  -7   1        8.80        8.27      0.43 o 
   8  -7   1       12.42       12.20      0.55 o 
   9  -7   1       18.02       16.82      0.96 o 
  -6  -6   1        5.71        7.30      0.55 o 
  -5  -6   1       20.18       16.81      0.55 o 
  -4  -6   1        5.74        4.87      0.31 o 
  -3  -6   1      305.49      314.60      2.96 o 
  -2  -6   1       16.85       17.93      0.43 o 
  -1  -6   1      369.12      395.81      4.03 o 
   0  -6   1       46.20       46.69      0.61 o 
   1  -6   1       80.40       61.23      0.63 o 
   2  -6   1      475.43      489.71      4.93 o 
   3  -6   1      252.77      273.22      2.63 o 
   4  -6   1        3.91        3.60      0.15 o 
   5  -6   1      579.01      592.87      5.95 o 
   6  -6   1      191.42      171.79      2.22 o 
   7  -6   1      100.62       99.09      1.63 o 
   8  -6   1        3.62        5.49      0.45 o 
   9  -6   1        0.84        0.46      0.60 o 
  -7  -5   1      138.37      148.33      2.47 o 
  -6  -5   1       23.45       22.81      0.72 o 
  -5  -5   1       37.42       33.71      0.75 o 
  -4  -5   1      384.75      384.83      4.41 o 
  -3  -5   1        1.71        2.53      0.19 o 
  -2  -5   1      110.40      106.55      1.05 o 
  -1  -5   1      339.84      314.75      3.21 o 
   0  -5   1       19.22       13.72      0.28 o 
   1  -5   1      125.49      143.26      1.55 o 
   2  -5   1      302.85      276.60      2.52 o 
   3  -5   1       70.03       77.39      1.07 o 
   4  -5   1       69.27       81.59      0.85 o 
   5  -5   1      132.07      118.92      1.48 o 
   6  -5   1       20.20       21.57      0.68 o 
   7  -5   1      184.66      178.21      2.45 o 
   8  -5   1       38.64       33.94      0.98 o 
   9  -5   1       54.24       59.49      1.81 o 
  10  -5   1       20.95       24.03      1.58 o 
  -8  -4   1       41.75       42.97      1.19 o 
  -7  -4   1       63.17       62.20      1.75 o 
  -6  -4   1      161.90      160.28      2.35 o 
  -5  -4   1      183.88      178.02      2.26 o 
  -4  -4   1        4.48        4.78      0.25 o 
  -3  -4   1        0.10        0.56      0.14 o 
  -2  -4   1       32.93       52.59      0.58 o 
  -1  -4   1      232.13      219.04      2.02 o 
   0  -4   1     3270.61     3312.39     32.52 o 
   1  -4   1      545.90      512.99      5.46 o 
   2  -4   1      584.65      616.32      5.82 o 
   3  -4   1       22.49       30.58      0.41 o 
   4  -4   1      350.70      339.99      3.72 o 
   5  -4   1       19.46       14.96      0.43 o 
   6  -4   1      462.16      457.94      5.07 o 
   7  -4   1      288.00      283.24      3.62 o 
   8  -4   1       10.24        7.72      0.67 o 
   9  -4   1       95.45      102.31      3.14 o 
  10  -4   1        3.32        3.39      1.60 o 
  -8  -3   1        3.77        4.10      0.62 o 
  -7  -3   1       50.47       47.94      1.10 o 
  -6  -3   1        5.50        6.54      0.43 o 
  -5  -3   1      268.97      268.88      4.04 o 
  -4  -3   1       59.83       72.80      0.81 o 
  -3  -3   1      306.99      335.70      2.85 o 
  -2  -3   1       24.74       30.22      0.41 o 
  -1  -3   1      779.68      717.89      6.36 o 
   0  -3   1     5885.31     5928.59     58.20 o 
   1  -3   1        0.57        4.93      0.15 o 
   2  -3   1        1.99        9.65      0.32 o 
   3  -3   1       45.73       37.91      0.76 o 
   4  -3   1      200.65      157.58      1.51 o 
   5  -3   1        3.17        5.59      0.33 o 
   6  -3   1      363.78      355.16      3.34 o 
   7  -3   1       16.08       16.47      0.47 o 
   8  -3   1        2.93        2.37      0.37 o 
   9  -3   1        3.17        3.04      0.35 o 
  10  -3   1        0.34       -0.56      0.37 o 
  -8  -2   1        3.49        3.86      0.51 o 
  -7  -2   1       46.86       42.13      0.98 o 
  -6  -2   1        2.34        1.72      0.31 o 
  -5  -2   1       41.74       43.27      0.73 o 
  -4  -2   1       26.92       35.26      0.66 o 
  -3  -2   1      611.45      640.30      6.53 o 
  -2  -2   1       17.23        7.42      0.20 o 
  -1  -2   1     8427.75     8037.90     70.72 o 
   0  -2   1     2735.23     2881.15     25.56 o 
   1  -2   1      691.67      658.60      6.13 o 
   2  -2   1     1578.29     1645.22     14.53 o 
   3  -2   1     2361.60     2307.36     20.31 o 
   4  -2   1       68.20       60.54      0.66 o 
   5  -2   1      115.29      113.14      1.19 o 
   6  -2   1      322.15      321.57      3.04 o 
   7  -2   1      490.41      482.27      5.12 o 
   8  -2   1        3.99        1.69      0.36 o 
   9  -2   1        1.58        1.33      0.39 o 
  -9  -1   1        1.67       -0.15      0.57 o 
  -8  -1   1       29.54       34.28      0.88 o 
  -7  -1   1       34.73       33.66      0.84 o 
  -6  -1   1      319.20      309.91      3.43 o 
  -5  -1   1       71.76       75.55      0.91 o 
  -4  -1   1      236.58      268.29      3.25 o 
  -3  -1   1      220.14      202.35      2.18 o 
  -2  -1   1       37.32       32.44      0.74 o 
  -1  -1   1      346.59      398.43      5.17 o 
   0  -1   1      302.15      319.12     12.87 o 
   1  -1   1     2519.16     2621.94     27.48 o 
   2  -1   1     3393.82     3204.61     31.25 o 
   3  -1   1        0.12        3.26      0.13 o 
   4  -1   1      871.43      899.42      8.10 o 
   5  -1   1       10.08        6.05      0.24 o 
   6  -1   1       25.95       20.67      0.47 o 
   7  -1   1      149.61      157.94      2.08 o 
   8  -1   1        0.84        0.84      0.33 o 
   9  -1   1       38.12       40.20      1.07 o 
  -9   0   1        1.06        0.16      0.40 o 
  -8   0   1       19.50       20.44      0.61 o 
  -7   0   1      259.94      238.05      2.93 o 
  -6   0   1        0.84        2.33      0.21 o 
  -5   0   1       40.18       30.05      0.75 o 
  -4   0   1       15.89       10.90      0.27 o 
  -3   0   1      111.03       97.87      0.98 o 
  -2   0   1       87.55       94.66      0.91 o 
  -1   0   1      689.28      653.70      6.15 o 
   1   0   1       29.85       36.02      0.51 o 
   2   0   1     1391.48     1389.62     17.88 o 
   3   0   1     1112.82     1156.85     12.45 o 
   4   0   1      182.76      212.14      2.18 o 
   5   0   1       72.72       70.89      0.98 o 
   6   0   1       22.86       26.52      0.71 o 
   7   0   1      304.48      286.63      3.83 o 
   8   0   1        2.42        2.23      0.45 o 
   9   0   1        7.69        9.28      0.72 o 
  -9   1   1       11.82       14.27      0.60 o 
  -8   1   1       96.27       81.74      1.37 o 
  -7   1   1        1.95        2.11      0.31 o 
  -6   1   1       38.31       39.86      0.57 o 
  -5   1   1       34.08       33.93      0.49 o 
  -4   1   1      246.25      263.55      2.34 o 
  -3   1   1     1920.80     2059.20     17.29 o 
  -2   1   1     3723.74     3374.49     31.45 o 
  -1   1   1     1466.92     1615.51     17.71 o 
   0   1   1      293.00      254.02      3.16 o 
   1   1   1     3430.35     3363.41     29.96 o 
   2   1   1        3.71        4.17      0.16 o 
   3   1   1      140.13      159.83      1.64 o 
   4   1   1      117.18      127.12      1.47 o 
   5   1   1        6.09        8.11      0.35 o 
   6   1   1        0.97        0.28      0.29 o 
   7   1   1      112.18       97.68      1.67 o 
   8   1   1       16.43       13.97      0.68 o 
   9   1   1        0.01       -0.57      0.45 o 
 -10   2   1        7.34        9.28      1.25 o 
  -9   2   1        1.76        1.78      0.29 o 
  -8   2   1       85.19       85.69      1.26 o 
  -7   2   1       34.04       26.48      0.69 o 
  -6   2   1        0.02       -0.23      0.15 o 
  -5   2   1      491.46      516.66      4.67 o 
  -4   2   1      480.81      589.44      5.89 o 
  -3   2   1      948.78     1012.25     10.77 o 
  -2   2   1     1511.94     1511.66     19.19 o 
  -1   2   1     2373.77     2349.38     65.96 o 
   0   2   1     3017.10     3452.44     36.78 o 
   1   2   1       35.54       41.89      0.71 o 
   2   2   1      351.07      343.45      2.87 o 
   3   2   1        2.31        3.98      0.19 o 
   4   2   1      258.37      251.34      2.41 o 
   5   2   1       44.79       44.51      0.74 o 
   6   2   1        4.88        6.09      0.43 o 
   7   2   1       26.25       27.83      0.88 o 
   8   2   1        5.04        4.90      0.95 o 
 -10   3   1        5.15        3.98      1.00 o 
  -9   3   1        5.45        5.48      0.75 o 
  -8   3   1        8.10        7.82      0.56 o 
  -7   3   1       95.55       87.12      1.19 o 
  -6   3   1        3.20        3.32      0.56 o 
  -5   3   1       65.09       56.51      0.92 o 
  -4   3   1       15.85        6.66      0.25 o 
  -3   3   1      130.24      138.04      1.39 o 
  -2   3   1      644.88      604.33     10.00 o 
  -1   3   1      298.94      299.12      8.07 o 
   0   3   1      863.12      885.55      9.43 o 
   1   3   1      128.75      112.31      1.16 o 
   2   3   1       50.26       51.18      0.56 o 
   3   3   1       16.96       20.02      0.35 o 
   4   3   1        2.17        4.27      0.21 o 
   5   3   1       70.88       73.81      1.06 o 
   6   3   1      108.92      100.08      1.50 o 
   7   3   1        0.01       -0.56      0.38 o 
   8   3   1        8.13        8.45      0.61 o 
 -10   4   1       10.87       13.36      1.27 o 
  -9   4   1        7.67        6.02      0.64 o 
  -8   4   1        1.09        0.63      0.34 o 
  -7   4   1      483.51      468.87      6.48 o 
  -6   4   1       96.17      110.72      1.44 o 
  -5   4   1      117.17      106.96      1.34 o 
  -4   4   1      128.65      137.59      1.52 o 
  -3   4   1      107.44       81.80      1.40 o 
  -2   4   1      395.11      455.36     15.91 o 
  -1   4   1      308.95      374.69      4.40 o 
   0   4   1      539.48      576.38      5.48 o 
   1   4   1        2.41        4.66      0.18 o 
   2   4   1       54.17       48.88      0.65 o 
   3   4   1       57.90       55.36      0.63 o 
   4   4   1      108.51       98.27      1.05 o 
   5   4   1       28.58       27.70      0.63 o 
   6   4   1       94.57       96.43      1.45 o 
   7   4   1        0.00       -0.01      0.36 o 
 -10   5   1        6.72        4.51      0.95 o 
  -9   5   1       19.34       18.46      0.84 o 
  -8   5   1       71.62       77.69      1.20 o 
  -7   5   1       10.74       16.46      0.58 o 
  -6   5   1      270.01      260.39      2.99 o 
  -5   5   1       61.30       70.28      0.82 o 
  -4   5   1       69.85       62.29      0.87 o 
  -3   5   1     1405.21     1468.03     20.27 o 
  -2   5   1        1.95        3.92      0.23 o 
  -1   5   1      112.46      115.52      1.25 o 
   0   5   1      229.72      222.43      2.63 o 
   1   5   1      582.16      636.08      5.72 o 
   2   5   1      398.67      383.93      3.56 o 
   3   5   1       13.56       15.61      0.41 o 
   4   5   1       20.76       23.08      0.50 o 
   5   5   1      294.17      291.82      3.48 o 
   6   5   1        0.01       -0.45      0.30 o 
   7   5   1        2.36        2.35      0.41 o 
  -9   6   1        0.32       -0.56      0.46 o 
  -8   6   1        0.53        2.68      0.47 o 
  -7   6   1      105.07      101.07      1.36 o 
  -6   6   1      117.94      111.45      1.34 o 
  -5   6   1       16.88       16.09      0.33 o 
  -4   6   1      698.86      701.01      8.16 o 
  -3   6   1       44.93       47.43      0.85 o 
  -2   6   1      202.47      184.25      2.72 o 
  -1   6   1        0.75        1.73      0.16 o 
   0   6   1      989.36     1058.65      9.41 o 
   1   6   1        9.20       11.70      0.34 o 
   2   6   1       24.48       20.60      0.45 o 
   3   6   1      145.60      146.87      1.57 o 
   4   6   1      139.10      144.53      1.84 o 
   5   6   1       13.43       10.71      1.37 o 
   6   6   1       12.77       13.36      0.52 o 
  -9   7   1       32.32       34.57      0.85 o 
  -8   7   1        4.83        4.09      0.38 o 
  -7   7   1      117.62      114.45      1.74 o 
  -6   7   1      287.89      284.96      2.97 o 
  -5   7   1       16.61       18.74      0.47 o 
  -4   7   1      222.00      218.92      3.27 o 
  -3   7   1       19.63       19.50      0.46 o 
  -2   7   1        0.45        0.60      0.19 o 
  -1   7   1       19.01       20.47      0.53 o 
   0   7   1      122.72      123.80      1.26 o 
   1   7   1       10.41       12.33      0.37 o 
   2   7   1       57.41       57.11      0.86 o 
   3   7   1       11.37       11.70      0.48 o 
   4   7   1       49.52       47.51      1.24 o 
   5   7   1        0.48       -0.76      0.60 o 
  -9   8   1        0.70        2.53      0.43 o 
  -8   8   1        6.02        5.08      0.36 o 
  -7   8   1        0.37       -0.38      0.25 o 
  -6   8   1       61.71       62.80      1.22 o 
  -5   8   1      231.38      218.91      3.81 o 
  -4   8   1       25.27       20.97      0.57 o 
  -3   8   1      123.04      118.64      1.88 o 
  -2   8   1       11.95       13.04      0.45 o 
  -1   8   1       14.89       11.61      0.28 o 
   0   8   1       48.84       48.60      0.66 o 
   1   8   1       14.29       16.00      0.44 o 
   2   8   1       19.04       17.88      0.55 o 
   3   8   1       14.95       13.08      0.54 o 
   4   8   1       35.97       35.53      1.34 o 
  -8   9   1        0.05       -0.35      0.30 o 
  -7   9   1        2.29        3.14      0.39 o 
  -6   9   1        4.62        2.42      0.36 o 
  -5   9   1       42.49       43.84      1.06 o 
  -4   9   1        0.96        0.84      0.60 o 
  -3   9   1       66.13       64.30      1.18 o 
  -2   9   1       61.47       65.67      1.08 o 
  -1   9   1       53.92       46.48      0.61 o 
   0   9   1        8.83        9.63      0.35 o 
   1   9   1       34.58       37.76      0.73 o 
   2   9   1        4.87        4.47      0.38 o 
   3   9   1       43.25       43.30      1.36 o 
  -8  10   1       26.39       23.72      0.92 o 
  -7  10   1       20.55       19.05      0.64 o 
  -6  10   1      117.30      118.91      2.56 o 
  -5  10   1        0.66        0.88      0.30 o 
  -4  10   1        1.93        0.96      0.95 o 
  -3  10   1      128.95      134.87      3.87 o 
  -2  10   1       20.43       14.67      0.55 o 
  -1  10   1       56.81       58.25      0.85 o 
   0  10   1        0.01        0.25      0.36 o 
   1  10   1       12.78       17.77      0.65 o 
   2  10   1       37.99       41.67      0.89 o 
  -6  11   1       11.75       11.81      0.87 o 
  -5  11   1       35.86       37.43      1.38 o 
  -4  11   1       16.30       12.88      0.79 o 
  -3  11   1        0.29        0.31      0.30 o 
  -2  11   1      152.65      160.79      2.25 o 
  -1  11   1        0.42        0.62      0.29 o 
   0  11   1        1.32        4.13      0.35 o 
   0 -12   2        4.23        3.92      0.39 o 
   1 -12   2       32.92       36.41      0.84 o 
   2 -12   2       49.29       51.85      1.15 o 
   3 -12   2        0.26       -0.06      0.26 o 
   4 -12   2        7.32        6.16      0.33 o 
   5 -12   2       48.95       59.40      1.20 o 
   6 -12   2        0.32        0.60      0.36 o 
  -2 -11   2       54.11       53.85      1.20 o 
  -1 -11   2       47.01       46.09      1.38 o 
   0 -11   2       10.62       10.90      0.45 o 
   1 -11   2       12.13       13.61      0.46 o 
   2 -11   2       61.54       56.27      0.84 o 
   3 -11   2        3.36        2.70      0.23 o 
   4 -11   2        7.33        4.98      0.25 o 
   5 -11   2       13.67       10.90      0.39 o 
   6 -11   2       31.95       32.88      0.61 o 
   7 -11   2        0.37        0.96      0.21 o 
  -3 -10   2        3.06        2.16      0.56 o 
  -2 -10   2       65.04       62.84      1.23 o 
  -1 -10   2       64.47       68.76      1.38 o 
   0 -10   2        1.44        1.16      0.27 o 
   1 -10   2      117.54      117.72      1.47 o 
   2 -10   2       34.02       33.86      0.83 o 
   3 -10   2      236.28      227.25      2.40 o 
   4 -10   2       10.11        8.11      0.27 o 
   5 -10   2       12.97       18.87      0.40 o 
   6 -10   2      127.51      118.68      1.99 o 
   7 -10   2        9.06        4.87      0.35 o 
   8 -10   2       43.42       48.19      1.02 o 
  -4  -9   2        4.23        5.11      0.68 o 
  -3  -9   2        4.01        3.22      0.46 o 
  -2  -9   2        1.95        0.76      0.30 o 
  -1  -9   2       96.09       94.70      1.30 o 
   0  -9   2      117.38      114.39      1.45 o 
   1  -9   2      134.42      129.81      1.56 o 
   2  -9   2      477.69      480.47      5.36 o 
   3  -9   2       33.43       31.14      0.52 o 
   4  -9   2        3.68        3.48      0.18 o 
   5  -9   2      334.89      310.29      3.02 o 
   6  -9   2        1.17        0.98      0.24 o 
   7  -9   2        4.91        5.94      0.39 o 
   8  -9   2        4.73        4.51      0.41 o 
   9  -9   2       44.91       52.54      1.38 o 
  -5  -8   2        0.02        0.33      0.60 o 
  -4  -8   2       26.46       26.64      1.00 o 
  -3  -8   2       12.45       11.79      0.49 o 
  -2  -8   2        1.17        2.63      0.32 o 
  -1  -8   2      143.64      149.26      2.09 o 
   0  -8   2      302.60      307.69      3.39 o 
   1  -8   2       41.73       42.10      0.54 o 
   2  -8   2        1.20        2.14      0.19 o 
   3  -8   2        4.06        7.37      0.31 o 
   4  -8   2        2.22        1.69      0.13 o 
   5  -8   2       92.50       88.19      1.00 o 
   6  -8   2      245.50      241.64      3.01 o 
   7  -8   2        5.19        6.99      0.47 o 
   8  -8   2      100.80      107.15      1.64 o 
   9  -8   2        1.50        1.15      0.56 o 
  -6  -7   2        8.60        8.53      0.46 o 
  -5  -7   2        1.43        0.78      0.29 o 
  -4  -7   2        2.45        1.90      0.25 o 
  -3  -7   2      169.37      163.24      1.90 o 
  -2  -7   2       13.01       11.78      0.39 o 
  -1  -7   2      245.97      222.52      2.37 o 
   0  -7   2      688.10      703.76      7.00 o 
   1  -7   2       13.00       12.82      0.27 o 
   2  -7   2        5.99        7.07      0.19 o 
   3  -7   2      149.69      174.92      1.56 o 
   4  -7   2        1.58        2.28      0.22 o 
   5  -7   2        2.06        3.79      0.20 o 
   6  -7   2      137.03      125.55      1.73 o 
   7  -7   2       44.77       44.61      0.90 o 
   8  -7   2        3.34        5.40      0.43 o 
   9  -7   2       51.56       49.39      3.24 o 
  -7  -6   2        0.64       -0.09      0.45 o 
  -6  -6   2       26.31       31.95      0.82 o 
  -5  -6   2        0.83        0.82      0.31 o 
  -4  -6   2       39.91       36.58      0.72 o 
  -3  -6   2      308.85      301.39      2.76 o 
  -2  -6   2       35.58       29.92      0.55 o 
  -1  -6   2      285.58      273.43      2.83 o 
   0  -6   2      579.78      652.19      6.47 o 
   1  -6   2       10.57        6.37      0.19 o 
   2  -6   2      232.90      234.47      2.13 o 
   3  -6   2        1.08        1.17      0.09 o 
   4  -6   2        0.11        0.36      0.12 o 
   5  -6   2      224.10      216.92      2.50 o 
   6  -6   2      219.74      221.90      2.62 o 
   7  -6   2       67.97       59.68      1.17 o 
   8  -6   2        6.52        9.75      0.67 o 
   9  -6   2        0.26       -0.21      0.62 o 
  -7  -5   2        6.05        5.06      0.58 o 
  -6  -5   2       65.27       63.18      1.11 o 
  -5  -5   2      321.65      315.44      3.75 o 
  -4  -5   2      401.87      416.74      4.20 o 
  -3  -5   2        0.02        0.10      0.14 o 
  -2  -5   2      194.35      230.62      2.08 o 
  -1  -5   2     1231.44     1334.11     11.77 o 
   0  -5   2       12.07       21.74      0.36 o 
   1  -5   2       14.38       10.94      0.23 o 
   2  -5   2      336.73      345.30      3.24 o 
   3  -5   2      558.84      541.55      5.05 o 
   4  -5   2       59.03       59.01      0.70 o 
   5  -5   2      141.64      152.59      1.84 o 
   6  -5   2      209.63      208.62      2.50 o 
   7  -5   2      107.91      107.10      1.52 o 
   8  -5   2       18.92       18.85      1.29 o 
   9  -5   2        0.76        1.39      0.84 o 
  -8  -4   2       40.80       47.15      1.19 o 
  -7  -4   2        0.32       -0.49      0.41 o 
  -6  -4   2      310.96      299.99      3.95 o 
  -5  -4   2       86.17       77.62      1.25 o 
  -4  -4   2       26.22       26.95      0.57 o 
  -3  -4   2        0.03        1.15      0.15 o 
  -2  -4   2      735.79      782.30      6.67 o 
  -1  -4   2     1184.94     1245.82     10.98 o 
   0  -4   2       12.59       19.43      0.25 o 
   1  -4   2      142.25      178.18      1.80 o 
   2  -4   2     1100.52     1195.74     11.01 o 
   3  -4   2      470.87      546.34      5.10 o 
   4  -4   2      512.97      526.24      5.66 o 
   5  -4   2        0.65        4.56      0.24 o 
   6  -4   2        5.21        7.64      0.26 o 
   7  -4   2     1052.50     1074.64     10.79 o 
   8  -4   2        0.04       -0.34      0.23 o 
   9  -4   2       76.38       74.13      1.73 o 
  -8  -3   2       31.62       34.29      1.77 o 
  -7  -3   2        1.36        1.51      0.50 o 
  -6  -3   2        9.95        8.55      0.44 o 
  -5  -3   2      202.94      187.05      2.18 o 
  -4  -3   2       46.16       62.29      0.72 o 
  -3  -3   2       13.49       18.23      0.33 o 
  -2  -3   2       84.68       87.67      1.15 o 
  -1  -3   2      218.61      189.82      1.75 o 
   0  -3   2      715.85      669.11      6.19 o 
   1  -3   2      933.58      877.53      8.12 o 
   2  -3   2      166.67      180.57      1.50 o 
   3  -3   2      373.53      413.86      3.73 o 
   4  -3   2      615.01      601.58      5.17 o 
   5  -3   2      802.98      828.00      7.27 o 
   6  -3   2      301.35      315.85      2.98 o 
   7  -3   2        7.13        6.28      0.36 o 
   8  -3   2        8.34        7.47      0.45 o 
   9  -3   2        2.87        1.39      0.38 o 
  -9  -2   2       15.08       14.86      0.90 o 
  -8  -2   2       77.12       77.95      1.48 o 
  -7  -2   2       27.96       27.42      0.84 o 
  -6  -2   2        7.97        6.46      0.38 o 
  -5  -2   2       14.70       14.50      0.43 o 
  -4  -2   2      158.26      176.95      1.99 o 
  -3  -2   2      118.83      143.89      1.98 o 
  -2  -2   2      106.12       87.61      1.24 o 
  -1  -2   2     6299.89     6121.07     60.52 o 
   0  -2   2      889.71      969.86      9.01 o 
   1  -2   2      681.16      735.42      7.71 o 
   2  -2   2       49.75       79.35      0.82 o 
   3  -2   2      281.59      277.14      2.56 o 
   4  -2   2       18.37       16.21      0.51 o 
   5  -2   2       30.13       26.54      0.46 o 
   6  -2   2        1.09        1.17      0.22 o 
   7  -2   2        7.50        8.89      0.41 o 
   8  -2   2        0.35       -0.46      0.31 o 
   9  -2   2        3.46        2.21      0.44 o 
  -9  -1   2        1.82        1.83      0.60 o 
  -8  -1   2       88.48       89.18      1.56 o 
  -7  -1   2        5.37        6.30      0.40 o 
  -6  -1   2        6.44        8.92      0.37 o 
  -5  -1   2       16.48       20.03      0.42 o 
  -4  -1   2      151.74      205.54      2.08 o 
  -3  -1   2       65.41       56.72      0.72 o 
  -2  -1   2      447.91      429.30      4.66 o 
  -1  -1   2     4634.34     4300.77     45.49 o 
   0  -1   2      764.16      772.43      9.74 o 
   1  -1   2     4682.68     4511.53     75.55 o 
   2  -1   2     2467.13     2551.11     27.19 o 
   3  -1   2      535.17      585.07      5.92 o 
   4  -1   2     1262.10     1333.45     12.55 o 
   5  -1   2       64.56       60.39      0.87 o 
   6  -1   2      238.92      226.19      2.59 o 
   7  -1   2        8.95        6.58      0.41 o 
   8  -1   2        2.99        2.41      0.44 o 
   9  -1   2        6.53        5.92      0.71 o 
  -9   0   2        0.95        1.23      0.40 o 
  -8   0   2        5.44        5.26      0.43 o 
  -7   0   2      639.30      596.05      6.72 o 
  -6   0   2        4.93        4.31      0.23 o 
  -5   0   2      306.51      282.72      2.55 o 
  -4   0   2       50.13       58.64      0.63 o 
  -3   0   2      874.97      928.72      7.83 o 
  -2   0   2     4257.76     3991.51     35.05 o 
  -1   0   2     1192.30     1241.01     10.99 o 
   0   0   2     1286.65     1274.00     13.61 o 
   1   0   2     1970.28     1976.95     22.44 o 
   2   0   2     1005.93     1012.97     10.08 o 
   3   0   2      120.16      132.36      1.76 o 
   4   0   2       44.81       50.87      0.81 o 
   5   0   2        0.64        0.45      0.19 o 
   6   0   2      241.40      241.24      2.98 o 
   7   0   2        0.02       -0.35      0.36 o 
   8   0   2        0.01       -0.22      0.42 o 
   9   0   2        6.17        5.63      0.64 o 
  -9   1   2        9.09        6.82      0.42 o 
  -8   1   2       48.25       42.85      0.94 o 
  -7   1   2       33.20       38.08      0.70 o 
  -6   1   2      233.53      222.59      2.07 o 
  -5   1   2        0.02        1.27      0.15 o 
  -4   1   2     1329.96     1453.10     12.75 o 
  -3   1   2        4.50       13.94      0.28 o 
  -2   1   2      134.46      125.69      1.44 o 
  -1   1   2     5363.05     5202.21     85.57 o 
   0   1   2     6196.53     6222.89     66.02 o 
   1   1   2        3.04        8.96      0.25 o 
   2   1   2        1.48        1.40      0.26 o 
   3   1   2       32.83       40.35      0.63 o 
   4   1   2       81.03       93.12      1.03 o 
   5   1   2        1.92        1.50      0.20 o 
   6   1   2      247.43      246.41      3.06 o 
   7   1   2       76.33       74.55      1.39 o 
   8   1   2       44.00       47.73      1.31 o 
 -10   2   2       37.39       38.32      1.93 o 
  -9   2   2        0.37       -0.61      0.72 o 
  -8   2   2        6.53        7.91      0.63 o 
  -7   2   2       72.03       66.55      1.15 o 
  -6   2   2       25.29       24.28      0.55 o 
  -5   2   2      467.66      521.36      5.26 o 
  -4   2   2      102.44      109.23      1.22 o 
  -3   2   2        8.30        5.97      0.23 o 
  -2   2   2       20.08        5.70      0.25 o 
  -1   2   2      259.09      316.07      4.29 o 
   0   2   2     7449.21     7598.32     80.55 o 
   1   2   2       27.51       26.45      0.44 o 
   2   2   2      475.89      443.11      3.68 o 
   3   2   2      199.48      234.33      2.14 o 
   4   2   2       44.13       37.57      0.54 o 
   5   2   2        1.21        1.84      0.23 o 
   6   2   2        0.20        0.73      0.36 o 
   7   2   2       49.24       44.91      1.16 o 
   8   2   2       12.09       13.18      1.04 o 
 -10   3   2        0.57        0.39      0.83 o 
  -9   3   2        2.12        1.72      0.78 o 
  -8   3   2       21.59       18.91      0.96 o 
  -7   3   2       39.32       36.78      0.85 o 
  -6   3   2       85.05       82.90      1.14 o 
  -5   3   2      143.00      163.18      1.79 o 
  -4   3   2     1214.96     1295.85     11.50 o 
  -3   3   2       53.05       46.82      0.57 o 
  -2   3   2       40.23       43.84      1.39 o 
  -1   3   2       14.30        6.81      0.31 o 
   0   3   2     2574.76     2649.14     27.21 o 
   1   3   2      362.81      395.24      4.03 o 
   2   3   2        7.99        4.97      0.26 o 
   3   3   2      491.55      491.24      4.11 o 
   4   3   2      135.59      139.09      1.40 o 
   5   3   2       48.11       44.24      0.87 o 
   6   3   2      105.64      113.12      1.80 o 
   7   3   2        4.95        4.58      0.52 o 
   8   3   2       10.49       11.62      0.66 o 
 -10   4   2       10.54       14.28      1.30 o 
  -9   4   2       31.72       35.15      1.30 o 
  -8   4   2        0.01       -0.18      0.32 o 
  -7   4   2       81.06       73.55      1.19 o 
  -6   4   2       33.08       37.03      0.58 o 
  -5   4   2       21.47       22.60      0.39 o 
  -4   4   2      478.39      521.49      5.32 o 
  -3   4   2       22.56       14.40      0.65 o 
  -2   4   2      236.14      219.63      4.95 o 
  -1   4   2      221.99      185.91      2.26 o 
   0   4   2      807.58      850.25      9.71 o 
   1   4   2      216.61      214.83      2.14 o 
   2   4   2       31.14       31.01      0.55 o 
   3   4   2       90.53       84.21      0.87 o 
   4   4   2       39.96       36.87      0.57 o 
   5   4   2       43.19       45.73      0.81 o 
   6   4   2       67.65       65.84      1.48 o 
   7   4   2       15.67       16.20      0.62 o 
 -10   5   2       13.13       17.98      1.03 o 
  -9   5   2       31.78       28.62      1.74 o 
  -8   5   2        2.88        2.52      0.43 o 
  -7   5   2        4.70        6.35      0.39 o 
  -6   5   2        0.20        0.23      0.27 o 
  -5   5   2       73.90       65.10      0.81 o 
  -4   5   2       22.76       27.53      0.48 o 
  -3   5   2      697.75      655.05     13.82 o 
  -2   5   2       60.10       61.07      1.85 o 
  -1   5   2       70.29       67.81      0.93 o 
   0   5   2       98.28      103.38      1.12 o 
   1   5   2      384.56      372.77      3.62 o 
   2   5   2      105.23      112.58      1.28 o 
   3   5   2      126.20      124.35      1.51 o 
   4   5   2      104.98      105.39      1.37 o 
   5   5   2      134.90      145.60      1.91 o 
   6   5   2        1.00        1.40      0.31 o 
  -9   6   2        0.35       -0.50      0.37 o 
  -8   6   2        0.06        0.79      0.33 o 
  -7   6   2      236.44      212.93      2.69 o 
  -6   6   2      399.74      413.13      4.00 o 
  -5   6   2      160.75      164.55      1.91 o 
  -4   6   2       19.93       16.21      0.51 o 
  -3   6   2      552.91      533.73     11.48 o 
  -2   6   2      180.48      193.58      2.90 o 
  -1   6   2        0.95        1.00      0.16 o 
   0   6   2       22.94       20.96      0.39 o 
   1   6   2       47.53       53.69      0.65 o 
   2   6   2        0.76        0.07      0.23 o 
   3   6   2      350.49      339.33      3.88 o 
   4   6   2       35.16       37.68      0.80 o 
   5   6   2        6.78        8.90      0.82 o 
   6   6   2        6.00        7.62      0.87 o 
  -9   7   2       29.96       34.50      0.83 o 
  -8   7   2       76.59       68.85      1.67 o 
  -7   7   2       12.47       11.07      0.40 o 
  -6   7   2       52.08       54.63      1.53 o 
  -5   7   2       46.52       40.89      0.94 o 
  -4   7   2       50.44       50.35      0.96 o 
  -3   7   2       93.75       82.72      2.51 o 
  -2   7   2       18.97       18.83      0.52 o 
  -1   7   2       47.81       47.87      0.69 o 
   0   7   2        3.79        2.47      0.17 o 
   1   7   2        6.84        8.82      0.33 o 
   2   7   2        5.39        4.78      0.34 o 
   3   7   2        3.32        1.58      0.35 o 
   4   7   2       30.65       31.51      1.17 o 
   5   7   2        9.60        9.07      0.87 o 
  -9   8   2        6.02        5.92      0.40 o 
  -8   8   2       46.88       44.68      0.93 o 
  -7   8   2       12.87        7.60      0.30 o 
  -6   8   2       13.86       12.20      1.11 o 
  -5   8   2      203.31      193.09      3.00 o 
  -4   8   2       39.40       37.01      1.79 o 
  -3   8   2      150.51      154.05      2.39 o 
  -2   8   2        6.98        6.47      0.35 o 
  -1   8   2       14.05       18.74      0.41 o 
   0   8   2       70.34       64.65      0.82 o 
   1   8   2       10.32       13.86      0.43 o 
   2   8   2       13.46       14.74      0.51 o 
   3   8   2        0.06       -0.53      0.35 o 
   4   8   2       89.85       97.19      3.48 o 
  -8   9   2        4.75        4.39      0.46 o 
  -7   9   2       12.37       13.01      0.74 o 
  -6   9   2       16.49       12.98      1.00 o 
  -5   9   2       32.19       30.58      1.17 o 
  -4   9   2       17.01       17.40      1.76 o 
  -3   9   2       19.12       15.88      0.49 o 
  -2   9   2       59.01       64.11      1.27 o 
  -1   9   2        0.74        0.75      0.20 o 
   0   9   2       10.14       11.49      0.37 o 
   1   9   2        9.61       11.13      0.42 o 
   2   9   2        2.73        3.72      0.41 o 
   3   9   2        2.22        3.47      0.60 o 
  -7  10   2        7.87        8.19      0.58 o 
  -6  10   2        8.37        9.15      0.52 o 
  -5  10   2        3.85        3.01      0.33 o 
  -4  10   2       15.63       14.90      0.75 o 
  -3  10   2       13.55       14.23      0.52 o 
  -2  10   2       52.30       56.04      1.03 o 
  -1  10   2       76.80       79.86      1.40 o 
   0  10   2        4.38        4.79      0.32 o 
   1  10   2        4.68        4.87      0.39 o 
  -6  11   2        1.86        2.06      0.56 o 
  -5  11   2        1.74        3.49      1.90 o 
  -4  11   2        0.77        0.36      0.42 o 
  -3  11   2      124.90      121.49      4.68 o 
  -2  11   2       18.75       23.00      0.90 o 
  -1  11   2        1.17        1.29      0.42 o 
   0 -12   3       13.30       13.28      0.50 o 
   1 -12   3        8.28        7.91      0.40 o 
   2 -12   3       39.15       37.34      0.75 o 
   3 -12   3        1.64        1.73      0.28 o 
   4 -12   3        8.19        6.46      0.31 o 
   5 -12   3       37.89       37.81      0.74 o 
   6 -12   3       27.32       32.40      0.72 o 
  -2 -11   3       10.61       12.36      0.64 o 
  -1 -11   3       24.38       23.53      0.71 o 
   0 -11   3       49.45       52.86      0.91 o 
   1 -11   3        2.91        3.35      0.30 o 
   2 -11   3       30.14       32.94      0.65 o 
   3 -11   3        8.76        9.20      0.33 o 
   4 -11   3        7.45        9.51      0.34 o 
   5 -11   3        9.99       12.01      0.42 o 
   6 -11   3       29.60       29.82      0.63 o 
   7 -11   3        3.37        2.93      0.34 o 
  -3 -10   3       13.94       14.68      1.26 o 
  -2 -10   3        5.44        4.45      0.41 o 
  -1 -10   3      160.36      146.54      1.86 o 
   0 -10   3        9.19       11.45      0.45 o 
   1 -10   3        7.77        9.25      0.35 o 
   2 -10   3       52.13       49.74      0.76 o 
   3 -10   3        0.73        1.75      0.34 o 
   4 -10   3       95.33       94.71      1.21 o 
   5 -10   3       10.93       10.21      0.34 o 
   6 -10   3      155.64      142.88      1.65 o 
   7 -10   3        3.24        3.48      0.37 o 
   8 -10   3       41.91       45.04      0.96 o 
  -4  -9   3        2.79        3.02      0.61 o 
  -3  -9   3       12.95       11.54      0.58 o 
  -2  -9   3       14.33       19.68      0.65 o 
  -1  -9   3        9.82       12.59      0.44 o 
   0  -9   3      273.90      263.28      2.98 o 
   1  -9   3      167.57      169.03      1.97 o 
   2  -9   3       26.56       28.25      0.54 o 
   3  -9   3      148.18      152.72      2.09 o 
   4  -9   3        0.56       -0.27      0.18 o 
   5  -9   3       13.21       10.77      0.34 o 
   6  -9   3        9.32       12.52      0.47 o 
   7  -9   3       24.66       20.02      0.63 o 
   8  -9   3        0.13        0.50      0.37 o 
   9  -9   3       25.90       32.64      1.18 o 
  -5  -8   3        0.58        0.04      0.27 o 
  -4  -8   3       18.63       17.99      0.57 o 
  -3  -8   3        0.23       -0.41      0.30 o 
  -2  -8   3      111.46      111.47      1.38 o 
  -1  -8   3        2.62        4.90      0.32 o 
   0  -8   3      210.44      198.33      2.13 o 
   1  -8   3      277.07      286.62      2.95 o 
   2  -8   3        0.11        0.68      0.14 o 
   3  -8   3       20.94       17.59      0.37 o 
   4  -8   3       26.09       27.97      0.44 o 
   5  -8   3       39.89       42.60      0.65 o 
   6  -8   3       92.70       89.02      1.35 o 
   7  -8   3       18.96       17.41      0.61 o 
   8  -8   3       20.12       22.98      0.86 o 
   9  -8   3        0.08       -0.12      0.55 o 
  -6  -7   3       16.44       15.72      0.60 o 
  -5  -7   3        9.94        9.62      0.54 o 
  -4  -7   3        5.90        4.75      0.31 o 
  -3  -7   3      184.76      185.19      1.95 o 
  -2  -7   3       59.33       59.96      0.77 o 
  -1  -7   3       80.83       73.44      0.93 o 
   0  -7   3       11.36       12.01      0.40 o 
   1  -7   3      122.09      110.17      1.22 o 
   2  -7   3        1.81        2.05      0.20 o 
   3  -7   3      104.12      104.04      1.11 o 
   4  -7   3      173.02      187.36      1.88 o 
   5  -7   3       69.08       55.95      0.86 o 
   6  -7   3      147.34      141.60      1.93 o 
   7  -7   3      109.68      111.06      1.66 o 
   8  -7   3       10.89        8.16      0.67 o 
   9  -7   3        0.03       -0.08      0.62 o 
  -7  -6   3        0.76       -0.44      0.45 o 
  -6  -6   3        7.35        8.66      0.69 o 
  -5  -6   3       15.50       16.16      0.57 o 
  -4  -6   3       44.04       38.00      0.79 o 
  -3  -6   3       27.36       24.71      0.44 o 
  -2  -6   3      472.99      468.26      4.07 o 
  -1  -6   3     1129.55     1148.88      9.73 o 
   0  -6   3        5.79        7.32      0.23 o 
   1  -6   3       48.95       50.82      0.62 o 
   2  -6   3       90.52       86.79      0.91 o 
   3  -6   3      130.89      121.00      1.24 o 
   4  -6   3       89.70       96.74      1.07 o 
   5  -6   3        9.91       12.40      0.54 o 
   6  -6   3        0.22        0.33      0.29 o 
   7  -6   3       18.77       20.31      0.71 o 
   8  -6   3        3.49        3.44      0.62 o 
   9  -6   3        1.19        0.83      0.81 o 
  -7  -5   3       30.11       34.91      0.97 o 
  -6  -5   3       28.35       24.13      0.76 o 
  -5  -5   3      158.57      149.87      1.97 o 
  -4  -5   3        3.32        5.43      0.29 o 
  -3  -5   3       89.30       84.27      0.89 o 
  -2  -5   3      472.90      444.30      3.85 o 
  -1  -5   3      551.22      444.11      4.00 o 
   0  -5   3      346.53      419.15      3.75 o 
   1  -5   3      132.77      135.58      1.35 o 
   2  -5   3        6.73        5.49      0.23 o 
   3  -5   3      837.03      991.57      9.17 o 
   4  -5   3       69.63       64.52      0.89 o 
   5  -5   3       79.15       71.83      1.04 o 
   6  -5   3        0.18        1.37      0.32 o 
   7  -5   3       87.80       84.70      1.45 o 
   8  -5   3      156.79      156.12      3.97 o 
   9  -5   3       16.94       16.96      1.35 o 
  -8  -4   3       96.07      100.70      2.42 o 
  -7  -4   3        6.63        4.15      0.48 o 
  -6  -4   3       69.03       67.64      1.28 o 
  -5  -4   3       49.77       50.03      0.98 o 
  -4  -4   3        0.25        0.46      0.15 o 
  -3  -4   3      169.64      155.80      1.54 o 
  -2  -4   3       74.92       46.34      0.58 o 
  -1  -4   3     2861.03     3145.95     27.62 o 
   0  -4   3      564.39      572.06      5.31 o 
   1  -4   3      172.59      146.14      1.41 o 
   2  -4   3       77.73       83.48      0.82 o 
   3  -4   3      232.34      248.87      2.19 o 
   4  -4   3      165.08      156.00      1.45 o 
   5  -4   3       76.81       80.10      0.86 o 
   6  -4   3     1732.48     1723.21     14.60 o 
   7  -4   3      236.31      224.46      2.74 o 
   8  -4   3        5.79        6.45      0.58 o 
   9  -4   3        7.28        5.65      0.42 o 
  -8  -3   3        2.60        1.67      0.48 o 
  -7  -3   3       35.76       37.15      1.20 o 
  -6  -3   3        0.00       -0.20      0.36 o 
  -5  -3   3       16.35       14.62      0.43 o 
  -4  -3   3       13.99       12.19      0.35 o 
  -3  -3   3      280.76      286.59      3.02 o 
  -2  -3   3       70.82       53.07      0.66 o 
  -1  -3   3      396.88      387.22      3.89 o 
   0  -3   3       49.75       43.89      0.45 o 
   1  -3   3       36.02       31.16      0.39 o 
   2  -3   3      845.04      748.05      6.66 o 
   3  -3   3      155.72      195.51      1.84 o 
   4  -3   3      188.54      189.37      1.83 o 
   5  -3   3     1036.04      993.09      8.97 o 
   6  -3   3      112.49       98.48      1.09 o 
   7  -3   3       11.58        8.17      0.40 o 
   8  -3   3      137.70      140.51      2.27 o 
   9  -3   3        0.16       -0.57      0.38 o 
  -9  -2   3        0.41       -0.10      0.57 o 
  -8  -2   3        6.77        8.48      0.57 o 
  -7  -2   3       92.00       84.29      1.52 o 
  -6  -2   3      146.06      142.79      2.11 o 
  -5  -2   3       92.44       89.95      1.09 o 
  -4  -2   3     1241.02     1301.18     12.40 o 
  -3  -2   3       25.39       27.11      0.48 o 
  -2  -2   3        0.71        1.74      0.13 o 
  -1  -2   3      421.94      383.87      5.00 o 
   0  -2   3        3.35        7.96      0.19 o 
   1  -2   3     1870.11     1920.17     23.39 o 
   2  -2   3      716.03      739.87      7.99 o 
   3  -2   3       46.54       41.84      0.57 o 
   4  -2   3        1.85        4.86      0.23 o 
   5  -2   3      292.04      310.53      2.97 o 
   6  -2   3      218.72      234.89      2.67 o 
   7  -2   3      101.46       98.87      1.47 o 
   8  -2   3       10.04       10.32      0.49 o 
   9  -2   3        7.25        8.53      0.94 o 
  -9  -1   3        0.07       -0.15      0.39 o 
  -8  -1   3       20.91       20.50      0.72 o 
  -7  -1   3        0.05       -0.42      0.28 o 
  -6  -1   3       97.58       95.65      1.24 o 
  -5  -1   3        0.04        0.41      0.15 o 
  -4  -1   3      301.11      317.68      2.79 o 
  -3  -1   3      507.46      473.55      4.06 o 
  -2  -1   3        0.26       -0.13      0.09 o 
  -1  -1   3        9.00       10.97      0.20 o 
   0  -1   3     1845.76     1809.20     19.19 o 
   1  -1   3      713.24      666.43      9.64 o 
   2  -1   3     2261.34     2188.00     25.52 o 
   3  -1   3       13.23       15.72      0.41 o 
   4  -1   3       69.84       77.13      1.02 o 
   5  -1   3       80.97       76.20      1.05 o 
   6  -1   3      119.85      112.90      1.47 o 
   7  -1   3        5.30        7.00      0.50 o 
   8  -1   3       12.57       11.64      0.69 o 
   9  -1   3       54.23       56.48      1.62 o 
  -9   0   3       15.11       16.99      0.65 o 
  -8   0   3       33.10       28.23      0.78 o 
  -7   0   3      304.43      284.39      3.32 o 
  -6   0   3       40.99       41.95      0.60 o 
  -5   0   3      192.00      226.72      2.06 o 
  -4   0   3        9.45        9.94      0.23 o 
  -3   0   3       49.42       37.82      0.43 o 
  -2   0   3       73.75       58.83      0.59 o 
  -1   0   3      178.62      201.91      1.90 o 
   0   0   3     6986.47     6785.07     71.50 o 
   1   0   3      987.59     1100.21     11.62 o 
   2   0   3      971.77      963.40      8.55 o 
   3   0   3     2145.43     2294.84     22.71 o 
   4   0   3        0.17        3.09      0.23 o 
   5   0   3       13.13       13.03      0.39 o 
   6   0   3       28.23       34.16      0.70 o 
   7   0   3       11.68       10.98      0.59 o 
   8   0   3        6.04        6.83      0.66 o 
   9   0   3        0.58       -0.85      0.56 o 
  -9   1   3       22.43       20.06      0.82 o 
  -8   1   3       11.83       12.06      0.52 o 
  -7   1   3        1.84        2.31      0.25 o 
  -6   1   3      164.64      181.39      1.70 o 
  -5   1   3        0.40        2.38      0.13 o 
  -4   1   3     1999.57     2014.17     20.97 o 
  -3   1   3      183.75      161.23      1.78 o 
  -2   1   3      526.55      600.40      6.85 o 
  -1   1   3     8846.56     8524.77    104.64 o 
   0   1   3     3138.55     3208.67     36.48 o 
   1   1   3     1034.14     1109.01     10.99 o 
   2   1   3      244.14      267.47      2.37 o 
   3   1   3      229.88      244.24      2.74 o 
   4   1   3      652.05      697.41      6.36 o 
   5   1   3        4.94        3.49      0.26 o 
   6   1   3       50.01       46.10      0.99 o 
   7   1   3        0.94        2.80      0.44 o 
   8   1   3        1.38        2.27      0.50 o 
  -9   2   3        0.01       -0.11      0.68 o 
  -8   2   3       18.41       20.28      1.02 o 
  -7   2   3        0.27       -0.43      0.28 o 
  -6   2   3      142.53      138.55      1.69 o 
  -5   2   3       12.21       21.57      0.43 o 
  -4   2   3        1.67        3.24      0.21 o 
  -3   2   3      214.47      210.87      2.60 o 
  -2   2   3      113.92      126.48      1.34 o 
  -1   2   3       99.32      107.30      1.19 o 
   0   2   3     1152.86     1096.23     11.64 o 
   1   2   3      531.66      518.46      5.63 o 
   2   2   3        0.67        0.06      0.14 o 
   3   2   3      747.84      749.96      6.43 o 
   4   2   3        0.10       -0.25      0.16 o 
   5   2   3       32.13       29.92      0.59 o 
   6   2   3       10.16        9.56      0.46 o 
   7   2   3      171.24      165.74      3.63 o 
   8   2   3        1.85        0.80      0.48 o 
 -10   3   3        2.05        1.39      1.08 o 
  -9   3   3       21.48       23.91      1.11 o 
  -8   3   3       12.36       10.32      0.55 o 
  -7   3   3       94.92       80.35      1.36 o 
  -6   3   3       27.75       28.48      0.53 o 
  -5   3   3        2.91        4.01      0.19 o 
  -4   3   3       87.06       89.33      1.04 o 
  -3   3   3        6.70       13.63      0.43 o 
  -2   3   3       41.51       44.09      0.61 o 
  -1   3   3      184.47      189.97      1.99 o 
   0   3   3      206.88      169.60      1.83 o 
   1   3   3      635.94      639.92      6.46 o 
   2   3   3       11.28        6.96      0.35 o 
   3   3   3      391.64      380.34      3.37 o 
   4   3   3        4.64        3.96      0.23 o 
   5   3   3       16.82       17.45      0.61 o 
   6   3   3       22.64       25.58      0.79 o 
   7   3   3        0.95       -0.18      0.37 o 
  -9   4   3       37.05       40.08      1.35 o 
  -8   4   3       26.52       20.88      0.70 o 
  -7   4   3        1.19        1.32      0.27 o 
  -6   4   3       44.44       46.46      0.69 o 
  -5   4   3       92.24       98.17      1.07 o 
  -4   4   3      165.62      171.49      1.83 o 
  -3   4   3      577.72      567.42      7.98 o 
  -2   4   3       13.45       13.71      0.91 o 
  -1   4   3      519.99      530.80      6.70 o 
   0   4   3       54.25       71.82      1.24 o 
   1   4   3      360.91      345.64      3.36 o 
   2   4   3       20.35       23.77      0.49 o 
   3   4   3       16.93       18.49      0.51 o 
   4   4   3      122.88      127.05      1.37 o 
   5   4   3       10.80        9.85      0.41 o 
   6   4   3       25.66       25.79      0.72 o 
   7   4   3        4.10        5.77      0.46 o 
  -9   5   3        2.07        1.50      0.40 o 
  -8   5   3      108.49      110.20      1.76 o 
  -7   5   3       21.42       22.55      0.91 o 
  -6   5   3      158.93      158.49      2.10 o 
  -5   5   3      228.80      225.61      2.24 o 
  -4   5   3        0.21        0.44      0.22 o 
  -3   5   3       82.17       83.79      3.24 o 
  -2   5   3      445.60      423.16     12.65 o 
  -1   5   3      278.54      315.36      6.20 o 
   0   5   3       91.55      118.24      1.47 o 
   1   5   3       42.55       41.47      0.58 o 
   2   5   3       60.78       56.77      0.80 o 
   3   5   3       19.29       15.28      0.46 o 
   4   5   3       27.16       25.12      0.67 o 
   5   5   3        0.34        0.45      0.61 o 
   6   5   3        4.30        3.50      0.74 o 
  -9   6   3        0.10       -0.17      0.38 o 
  -8   6   3       34.81       40.15      0.83 o 
  -7   6   3      398.03      407.77      4.50 o 
  -6   6   3      105.12      109.93      1.39 o 
  -5   6   3       53.45       47.09      1.03 o 
  -4   6   3      128.21      121.89      1.96 o 
  -3   6   3      361.91      363.12     11.08 o 
  -2   6   3      126.36      113.85      1.84 o 
  -1   6   3      171.85      165.91      2.10 o 
   0   6   3      108.16      108.60      1.39 o 
   1   6   3      155.48      156.50      1.90 o 
   2   6   3       27.86       28.11      0.61 o 
   3   6   3       57.67       65.67      1.02 o 
   4   6   3       37.61       38.36      1.01 o 
   5   6   3       11.13        9.35      0.87 o 
  -9   7   3        2.43        2.84      0.37 o 
  -8   7   3       74.05       80.89      1.23 o 
  -7   7   3        0.55        1.71      0.24 o 
  -6   7   3        8.52        7.42      0.55 o 
  -5   7   3       59.02       62.12      1.23 o 
  -4   7   3       48.17       45.49      2.11 o 
  -3   7   3      116.86      119.19      3.31 o 
  -2   7   3       55.66       47.53      0.96 o 
  -1   7   3       99.94      114.50      1.54 o 
   0   7   3        6.83        5.52      0.22 o 
   1   7   3       13.64       15.92      0.47 o 
   2   7   3       10.01        8.86      0.40 o 
   3   7   3        6.71        4.25      0.38 o 
   4   7   3        9.28        8.92      0.61 o 
  -8   8   3        6.71        7.87      0.41 o 
  -7   8   3        2.92        1.87      0.47 o 
  -6   8   3        0.01       -0.12      0.33 o 
  -5   8   3       25.51       21.44      1.37 o 
  -4   8   3       99.68      102.87      3.12 o 
  -3   8   3       93.96      101.82      3.13 o 
  -2   8   3        0.02        0.05      0.39 o 
  -1   8   3        2.50        1.84      0.20 o 
   0   8   3       21.30       25.32      0.53 o 
   1   8   3        0.91       -0.19      0.25 o 
   2   8   3       30.48       30.76      0.76 o 
   3   8   3       22.17       22.50      0.70 o 
  -8   9   3        1.30        0.05      0.41 o 
  -7   9   3        9.15        7.89      0.73 o 
  -6   9   3       48.60       44.06      2.97 o 
  -5   9   3       34.23       34.09      1.89 o 
  -4   9   3      325.76      335.67     13.06 o 
  -3   9   3       61.26       62.53      2.60 o 
  -2   9   3        2.21        2.36      0.36 o 
  -1   9   3        0.03        0.22      0.48 o 
   0   9   3        2.25        2.81      0.25 o 
   1   9   3        0.54        0.20      0.28 o 
   2   9   3        2.28        2.46      0.37 o 
  -7  10   3        0.01       -0.03      0.42 o 
  -6  10   3       14.49       18.85      2.55 o 
  -5  10   3        0.05        0.30      0.97 o 
  -4  10   3      126.43      135.95      4.04 o 
  -3  10   3       26.73       27.60      3.08 o 
  -2  10   3        4.50        7.35      0.45 o 
  -1  10   3        1.08        1.65      0.33 o 
   0  10   3        3.04        3.58      0.35 o 
  -4  11   3        5.86        4.74      1.21 o 
  -3  11   3       36.87       42.58      2.19 o 
  -2  11   3       13.56       10.00      0.50 o 
   0 -12   4       46.23       51.22      1.00 o 
   1 -12   4        0.97        0.75      0.30 o 
   2 -12   4        0.14       -0.40      0.27 o 
   3 -12   4       12.45       14.20      0.47 o 
   4 -12   4       56.52       56.53      0.89 o 
   5 -12   4        3.82        5.31      0.45 o 
   6 -12   4       17.54       19.52      0.58 o 
  -2 -11   4        5.48        6.10      0.62 o 
  -1 -11   4        0.30       -0.01      0.40 o 
   0 -11   4       86.80       87.17      1.30 o 
   1 -11   4       67.20       64.56      0.98 o 
   2 -11   4        4.11        5.23      0.31 o 
   3 -11   4        9.14        6.43      0.31 o 
   4 -11   4       54.19       59.22      0.89 o 
   5 -11   4        9.59        7.71      0.40 o 
   6 -11   4        6.25        6.69      0.34 o 
   7 -11   4       19.08       19.52      0.73 o 
  -3 -10   4        6.96        6.70      0.63 o 
  -2 -10   4       27.37       29.55      0.86 o 
  -1 -10   4        0.86        2.19      0.32 o 
   0 -10   4        7.98        6.77      0.34 o 
   1 -10   4      185.49      184.52      2.17 o 
   2 -10   4        3.46        3.12      0.26 o 
   3 -10   4       17.71       15.09      0.48 o 
   4 -10   4      159.27      145.87      1.76 o 
   5 -10   4       95.59      103.24      1.27 o 
   6 -10   4       44.82       47.65      0.87 o 
   7 -10   4       27.55       29.70      0.78 o 
   8 -10   4        0.16       -0.02      0.64 o 
  -4  -9   4        0.17        0.66      0.55 o 
  -3  -9   4       51.49       46.36      1.24 o 
  -2  -9   4       64.92       68.05      1.35 o 
  -1  -9   4      242.09      222.13      2.59 o 
   0  -9   4      152.59      140.84      1.73 o 
   1  -9   4       19.71       22.06      0.50 o 
   2  -9   4      408.38      395.32      4.29 o 
   3  -9   4      293.73      275.78      3.07 o 
   4  -9   4        1.23        0.78      0.21 o 
   5  -9   4       80.33       75.59      1.08 o 
   6  -9   4        0.48        0.20      0.32 o 
   7  -9   4       30.15       32.82      0.80 o 
   8  -9   4       17.18       19.61      0.92 o 
  -5  -8   4        2.92        2.62      0.34 o 
  -4  -8   4        1.83        1.94      0.28 o 
  -3  -8   4        5.33        2.44      0.22 o 
  -2  -8   4      675.29      615.35      6.24 o 
  -1  -8   4      560.13      559.24      5.65 o 
   0  -8   4        5.09        4.86      0.25 o 
   1  -8   4      975.35      968.27      9.57 o 
   2  -8   4      117.99      118.62      1.33 o 
   3  -8   4        0.22       -0.23      0.15 o 
   4  -8   4       24.65       25.52      0.51 o 
   5  -8   4       16.44       12.57      0.39 o 
   6  -8   4      181.65      161.74      2.18 o 
   7  -8   4        0.04       -0.47      0.32 o 
   8  -8   4       27.82       29.28      1.12 o 
   9  -8   4        6.04        7.34      1.13 o 
  -6  -7   4        0.50       -0.32      0.35 o 
  -5  -7   4       36.00       37.45      1.00 o 
  -4  -7   4        0.03       -0.36      0.24 o 
  -3  -7   4       49.39       39.86      0.63 o 
  -2  -7   4      285.63      265.11      2.40 o 
  -1  -7   4      325.43      327.18      2.89 o 
   0  -7   4        0.15        1.00      0.18 o 
   1  -7   4        0.37        3.14      0.17 o 
   2  -7   4       55.86       55.54      0.66 o 
   3  -7   4        0.69        1.38      0.16 o 
   4  -7   4       96.62       89.79      1.10 o 
   5  -7   4      146.26      139.37      1.74 o 
   6  -7   4       32.46       31.59      0.77 o 
   7  -7   4       46.62       45.00      0.94 o 
   8  -7   4       11.28       11.32      0.76 o 
   9  -7   4        4.39        5.42      0.98 o 
  -7  -6   4        2.16        1.01      0.47 o 
  -6  -6   4        0.02       -0.58      0.39 o 
  -5  -6   4       86.35       79.35      1.23 o 
  -4  -6   4      167.87      151.81      1.82 o 
  -3  -6   4       17.98       16.79      0.38 o 
  -2  -6   4      359.95      376.08      3.31 o 
  -1  -6   4      556.07      546.14      4.72 o 
   0  -6   4        3.24        6.21      0.20 o 
   1  -6   4        0.47        0.46      0.11 o 
   2  -6   4       14.78       12.25      0.28 o 
   3  -6   4        0.08        1.62      0.21 o 
   4  -6   4       75.42       69.54      0.91 o 
   5  -6   4      599.66      602.67      6.54 o 
   6  -6   4      362.56      362.42      4.11 o 
   7  -6   4        8.52        9.55      0.58 o 
   8  -6   4      106.35      108.23      3.14 o 
   9  -6   4        1.71        1.39      0.86 o 
  -7  -5   4       96.67      100.01      2.63 o 
  -6  -5   4        0.08       -0.51      0.34 o 
  -5  -5   4       35.42       34.72      0.83 o 
  -4  -5   4      549.98      566.63      5.96 o 
  -3  -5   4       58.61       50.64      0.61 o 
  -2  -5   4        7.37       12.83      0.48 o 
  -1  -5   4       98.31      110.63      1.09 o 
   0  -5   4      158.38      175.97      1.63 o 
   1  -5   4      140.39      122.05      1.29 o 
   2  -5   4        4.19        7.51      0.20 o 
   3  -5   4       86.10       83.70      0.83 o 
   4  -5   4       26.56       29.95      0.41 o 
   5  -5   4       66.91       58.55      0.69 o 
   6  -5   4       22.00       22.90      0.47 o 
   7  -5   4       30.01       25.95      0.66 o 
   8  -5   4       72.30       70.19      1.29 o 
   9  -5   4       57.07       62.16      1.25 o 
  -8  -4   4       29.32       30.98      1.09 o 
  -7  -4   4        5.31        4.62      0.54 o 
  -6  -4   4       14.24       16.26      0.59 o 
  -5  -4   4      670.21      659.31      6.52 o 
  -4  -4   4       29.59       35.69      0.58 o 
  -3  -4   4      311.48      309.57      3.07 o 
  -2  -4   4       47.01       46.92      0.58 o 
  -1  -4   4      304.31      394.74      3.55 o 
   0  -4   4      624.96      711.43      6.29 o 
   1  -4   4       40.86       37.07      0.46 o 
   2  -4   4      882.07      861.27      7.27 o 
   3  -4   4      126.00      127.19      1.42 o 
   4  -4   4        1.28        2.04      0.15 o 
   5  -4   4      206.42      228.98      2.23 o 
   6  -4   4      542.47      530.34      4.95 o 
   7  -4   4       42.92       42.37      0.80 o 
   8  -4   4       41.93       50.45      1.54 o 
   9  -4   4       20.57       19.17      0.71 o 
  -8  -3   4        0.51       -0.07      0.42 o 
  -7  -3   4       37.93       33.98      0.90 o 
  -6  -3   4       23.44       20.42      0.68 o 
  -5  -3   4      105.14       98.75      1.48 o 
  -4  -3   4      214.21      197.26      2.19 o 
  -3  -3   4       89.92      100.68      1.28 o 
  -2  -3   4     1779.19     1943.37     22.68 o 
  -1  -3   4       42.98       31.68      0.50 o 
   0  -3   4      116.91      115.33      1.40 o 
   1  -3   4       14.86       12.82      0.25 o 
   2  -3   4      325.30      321.71      3.30 o 
   3  -3   4     2525.21     2711.52     25.25 o 
   4  -3   4       43.74       49.48      0.63 o 
   5  -3   4      118.92      102.76      1.20 o 
   6  -3   4       20.55       20.81      0.51 o 
   7  -3   4       19.38       20.89      0.62 o 
   8  -3   4       64.26       68.80      1.40 o 
   9  -3   4        1.60        1.08      0.44 o 
  -9  -2   4        9.25        9.45      0.77 o 
  -8  -2   4       12.14       11.87      0.74 o 
  -7  -2   4       15.70       17.64      0.57 o 
  -6  -2   4      273.32      270.01      3.31 o 
  -5  -2   4       45.84       45.39      0.65 o 
  -4  -2   4      161.88      159.11      1.58 o 
  -3  -2   4       19.29       19.99      0.37 o 
  -2  -2   4       28.64       32.20      0.44 o 
  -1  -2   4        0.01        1.51      0.12 o 
   0  -2   4      125.92       89.99      1.06 o 
   1  -2   4      159.65      173.34      2.67 o 
   2  -2   4     3226.72     3438.17     43.49 o 
   3  -2   4     1045.90     1041.14     11.25 o 
   4  -2   4        3.25        4.76      0.24 o 
   5  -2   4       21.40       28.43      0.54 o 
   6  -2   4       18.09       15.23      0.47 o 
   7  -2   4      146.44      135.63      2.08 o 
   8  -2   4        1.93        1.39      0.44 o 
   9  -2   4       29.48       32.11      1.23 o 
  -9  -1   4        4.98        5.59      0.47 o 
  -8  -1   4       19.04       21.37      0.71 o 
  -7  -1   4       73.86       66.91      1.13 o 
  -6  -1   4      199.71      183.35      2.10 o 
  -5  -1   4      223.38      233.80      2.13 o 
  -4  -1   4        3.47        0.94      0.15 o 
  -3  -1   4      152.18      146.71      1.34 o 
  -2  -1   4      158.45      182.46      1.68 o 
  -1  -1   4       37.01       33.19      0.35 o 
   0  -1   4        4.89        2.70      0.11 o 
   1  -1   4       35.49       41.02      0.58 o 
   2  -1   4      975.54     1115.82     13.00 o 
   3  -1   4      249.37      267.58      3.07 o 
   4  -1   4       39.08       44.20      0.71 o 
   5  -1   4       35.30       33.51      0.70 o 
   6  -1   4        0.02       -0.13      0.28 o 
   7  -1   4       14.61       16.93      0.70 o 
   8  -1   4        5.40        4.66      0.53 o 
   9  -1   4       20.29       22.96      1.00 o 
  -9   0   4       31.92       35.97      0.93 o 
  -8   0   4       29.48       26.89      0.73 o 
  -7   0   4        3.81        3.76      0.33 o 
  -6   0   4        7.75        6.90      0.23 o 
  -5   0   4      180.48      188.85      1.74 o 
  -4   0   4        1.84        3.42      0.14 o 
  -3   0   4        4.42        5.53      0.15 o 
  -2   0   4       75.27       66.65      0.68 o 
  -1   0   4      625.05      684.84      7.26 o 
   0   0   4     4338.64     4437.01     46.84 o 
   1   0   4      162.98      166.51      1.78 o 
   2   0   4      739.41      765.77      6.83 o 
   3   0   4      317.96      287.22      2.71 o 
   4   0   4       35.55       42.28      0.61 o 
   5   0   4       65.63       60.89      0.83 o 
   6   0   4        0.00       -0.37      0.29 o 
   7   0   4       26.89       28.36      0.85 o 
   8   0   4        4.14        5.07      0.62 o 
  -9   1   4       62.94       64.94      3.78 o 
  -8   1   4      294.38      278.41      5.07 o 
  -7   1   4        0.03        0.04      0.30 o 
  -6   1   4       65.65       68.56      0.98 o 
  -5   1   4      150.59      169.02      1.96 o 
  -4   1   4        5.06        2.23      0.18 o 
  -3   1   4      221.24      225.11      2.45 o 
  -2   1   4      388.37      428.08      4.92 o 
  -1   1   4        0.01        0.12      0.19 o 
   0   1   4     2478.39     2545.13     28.80 o 
   1   1   4      938.48      877.97      8.74 o 
   2   1   4       50.51       52.86      0.70 o 
   3   1   4      278.49      294.12      2.65 o 
   4   1   4      296.84      295.33      2.70 o 
   5   1   4       34.93       32.60      0.70 o 
   6   1   4       10.83       11.95      0.55 o 
   7   1   4       17.98       18.07      0.72 o 
   8   1   4       22.08       19.26      0.95 o 
  -9   2   4        7.29        6.03      1.10 o 
  -8   2   4        0.01        0.76      0.51 o 
  -7   2   4       65.07       60.74      1.01 o 
  -6   2   4       15.30       18.05      0.46 o 
  -5   2   4       87.73       98.57      1.25 o 
  -4   2   4      344.68      394.85      4.22 o 
  -3   2   4      243.78      241.63      2.25 o 
  -2   2   4       61.25       59.58      0.69 o 
  -1   2   4      137.71      143.34      1.74 o 
   0   2   4       84.48      116.49      1.49 o 
   1   2   4      147.63      160.76      2.05 o 
   2   2   4     1596.30     1646.07     14.49 o 
   3   2   4       21.09       18.40      0.38 o 
   4   2   4       35.81       30.12      0.51 o 
   5   2   4       63.87       66.77      1.02 o 
   6   2   4       41.22       37.93      1.25 o 
   7   2   4       85.96       93.68      1.80 o 
  -9   3   4       23.33       26.56      1.42 o 
  -8   3   4       11.34       10.32      0.51 o 
  -7   3   4       70.84       71.65      1.17 o 
  -6   3   4        2.89        1.19      0.22 o 
  -5   3   4        8.54        8.16      0.29 o 
  -4   3   4      188.97      192.49      2.08 o 
  -3   3   4       32.25       28.91      0.43 o 
  -2   3   4     1077.15     1080.18     10.84 o 
  -1   3   4     1799.67     2019.12     20.10 o 
   0   3   4       21.64       21.77      0.41 o 
   1   3   4      482.16      453.33      5.01 o 
   2   3   4      246.18      260.38      2.77 o 
   3   3   4        0.75       -0.22      0.15 o 
   4   3   4        7.93        8.60      0.31 o 
   5   3   4        1.60        1.06      0.27 o 
   6   3   4       35.96       39.18      0.90 o 
   7   3   4        0.07       -0.53      0.36 o 
  -9   4   4        0.29        0.19      0.50 o 
  -8   4   4        3.59        0.99      0.34 o 
  -7   4   4       20.08       18.99      0.52 o 
  -6   4   4       13.00       12.01      0.35 o 
  -5   4   4       18.10       17.25      0.32 o 
  -4   4   4       75.47       69.41      0.83 o 
  -3   4   4       15.00       14.91      0.39 o 
  -2   4   4      127.96      110.82      2.05 o 
  -1   4   4      248.85      257.23      2.69 o 
   0   4   4       45.51       38.58      0.64 o 
   1   4   4      116.53      105.55      1.29 o 
   2   4   4      244.05      227.30      2.35 o 
   3   4   4        5.37        4.84      0.39 o 
   4   4   4       52.90       53.14      1.34 o 
   5   4   4       12.96       12.76      0.42 o 
   6   4   4        0.01       -0.08      0.52 o 
  -9   5   4        7.03        9.07      0.50 o 
  -8   5   4       17.59       18.95      0.57 o 
  -7   5   4       43.62       40.55      0.72 o 
  -6   5   4      143.40      134.46      1.43 o 
  -5   5   4      213.84      213.72      2.66 o 
  -4   5   4      587.55      557.71      7.88 o 
  -3   5   4      200.63      197.75      2.97 o 
  -2   5   4      347.25      369.83      5.34 o 
  -1   5   4       73.49       70.50      0.92 o 
   0   5   4       15.60       17.73      0.41 o 
   1   5   4       28.40       30.52      0.54 o 
   2   5   4      101.27      100.56      1.29 o 
   3   5   4       38.17       35.57      0.86 o 
   4   5   4       26.04       30.08      0.80 o 
   5   5   4       65.20       68.13      1.92 o 
   6   5   4        0.03       -0.63      0.68 o 
  -9   6   4       34.08       32.01      0.86 o 
  -8   6   4       30.28       26.82      0.65 o 
  -7   6   4      114.59      114.51      2.10 o 
  -6   6   4       10.41       11.15      0.37 o 
  -5   6   4       86.85       87.28      1.56 o 
  -4   6   4     1251.32     1246.99     17.34 o 
  -3   6   4        7.71        5.64      0.84 o 
  -2   6   4        5.41        4.52      0.54 o 
  -1   6   4        0.61        2.46      0.25 o 
   0   6   4      104.88      111.17      1.25 o 
   1   6   4       83.35       77.25      1.04 o 
   2   6   4        0.48        0.52      0.28 o 
   3   6   4       76.60       80.34      1.25 o 
   4   6   4       23.87       25.19      0.88 o 
   5   6   4       25.13       26.86      1.35 o 
  -9   7   4        7.96        9.57      0.44 o 
  -8   7   4        3.63        4.18      0.39 o 
  -7   7   4       36.22       34.99      0.86 o 
  -6   7   4        2.49        1.42      0.36 o 
  -5   7   4      181.45      170.44      5.49 o 
  -4   7   4      268.97      260.29      6.29 o 
  -3   7   4      148.28      141.84      4.29 o 
  -2   7   4       16.54       15.15      0.57 o 
  -1   7   4       11.35        9.64      0.39 o 
   0   7   4        4.20        3.11      0.24 o 
   1   7   4       49.18       48.81      0.79 o 
   2   7   4       42.42       43.12      0.80 o 
   3   7   4       13.25       14.56      0.60 o 
   4   7   4      132.02      136.86      2.28 o 
  -8   8   4       10.36       10.04      0.56 o 
  -7   8   4        0.07       -0.28      0.76 o 
  -6   8   4        0.38        0.63      0.44 o 
  -5   8   4        0.02        0.28      0.83 o 
  -4   8   4       23.40       27.65      1.78 o 
  -3   8   4       61.11       69.46      3.10 o 
  -2   8   4       25.41       25.22      0.75 o 
  -1   8   4        0.44        0.35      0.29 o 
   0   8   4        0.06        0.32      0.20 o 
   1   8   4       36.03       41.84      0.74 o 
   2   8   4        6.96        8.70      0.44 o 
   3   8   4      113.92      119.91      2.25 o 
  -7   9   4       17.68       19.43      1.09 o 
  -6   9   4       25.75       31.66      1.89 o 
  -5   9   4        0.34       -0.07      0.91 o 
  -4   9   4        1.75        0.82      1.00 o 
  -3   9   4        6.49        6.53      1.13 o 
  -2   9   4        5.27        5.52      0.45 o 
  -1   9   4        0.53        0.23      0.51 o 
   0   9   4       19.36       18.94      0.56 o 
   1   9   4        8.38        7.55      0.39 o 
  -6  10   4       37.29       49.04      2.62 o 
  -5  10   4       26.07       27.00      1.87 o 
  -4  10   4        3.71        1.08      1.10 o 
  -3  10   4       13.34       18.02      1.23 o 
  -2  10   4        0.23        0.14      0.32 o 
  -1  10   4        4.80        4.51      0.37 o 
   0 -12   5       11.66       12.40      0.60 o 
   1 -12   5        8.81       11.66      0.47 o 
   2 -12   5        1.20        0.42      0.28 o 
   3 -12   5        4.68        3.77      0.34 o 
   4 -12   5       32.36       39.38      0.81 o 
   5 -12   5       53.01       53.97      0.93 o 
   6 -12   5        6.34        5.83      0.41 o 
  -2 -11   5       41.95       43.18      1.24 o 
  -1 -11   5       12.61       11.01      0.56 o 
   0 -11   5       12.99       11.48      0.47 o 
   1 -11   5       60.88       56.88      0.92 o 
   2 -11   5        1.12        0.63      0.26 o 
   3 -11   5        0.02       -0.02      0.23 o 
   4 -11   5       45.75       48.39      0.81 o 
   5 -11   5       60.28       63.06      0.93 o 
   6 -11   5       18.28       13.99      0.52 o 
   7 -11   5        7.49        9.53      0.71 o 
  -3 -10   5        9.71        6.59      0.62 o 
  -2 -10   5       38.98       33.67      1.11 o 
  -1 -10   5       60.87       62.86      1.08 o 
   0 -10   5        3.51        3.53      0.30 o 
   1 -10   5       93.79       87.20      1.19 o 
   2 -10   5       40.44       34.30      0.65 o 
   3 -10   5       71.57       71.19      1.01 o 
   4 -10   5       39.00       37.43      0.64 o 
   5 -10   5      175.31      180.60      2.20 o 
   6 -10   5       58.24       50.24      1.12 o 
   7 -10   5       19.07       15.69      0.70 o 
   8 -10   5        7.41        8.12      0.71 o 
  -4  -9   5       19.34       23.72      0.76 o 
  -3  -9   5       20.25       16.62      0.78 o 
  -2  -9   5        0.49        1.90      0.45 o 
  -1  -9   5       24.73       27.89      0.59 o 
   0  -9   5       28.58       35.72      0.94 o 
   1  -9   5        9.96       11.24      0.39 o 
   2  -9   5      555.52      554.94      6.32 o 
   3  -9   5        0.72        0.48      0.31 o 
   4  -9   5        0.14        0.45      0.23 o 
   5  -9   5      280.72      268.87      3.10 o 
   6  -9   5        0.87        0.33      0.39 o 
   7  -9   5       15.29       19.38      0.86 o 
   8  -9   5        1.12       -0.19      0.52 o 
  -5  -8   5       16.42       18.21      0.60 o 
  -4  -8   5       13.14       11.07      0.44 o 
  -3  -8   5       22.28       21.65      0.58 o 
  -2  -8   5       99.17       91.84      1.08 o 
  -1  -8   5      121.51      108.06      1.20 o 
   0  -8   5       96.50      104.70      1.24 o 
   1  -8   5      604.08      598.58      6.00 o 
   2  -8   5       23.00       15.16      0.72 o 
   3  -8   5        1.21        0.96      0.33 o 
   4  -8   5        2.33        1.28      0.21 o 
   5  -8   5        2.73        2.43      0.33 o 
   6  -8   5      159.20      152.30      2.35 o 
   7  -8   5        3.18        2.34      0.50 o 
   8  -8   5       76.67       78.33      1.82 o 
   9  -8   5        0.00        0.13      0.90 o 
  -6  -7   5        2.37        1.95      0.46 o 
  -5  -7   5       51.33       53.55      1.55 o 
  -4  -7   5       23.92       24.00      0.59 o 
  -3  -7   5       94.60       88.99      1.44 o 
  -2  -7   5       57.61       53.18      0.65 o 
  -1  -7   5       88.19       90.04      0.92 o 
   0  -7   5      105.89      121.91      1.16 o 
   1  -7   5       80.45       79.01      0.83 o 
   2  -7   5      166.25      184.10      1.86 o 
   3  -7   5       41.15       36.09      0.57 o 
   4  -7   5       12.73       13.15      0.40 o 
   5  -7   5       13.62       13.90      0.53 o 
   6  -7   5       22.51       20.50      0.70 o 
   7  -7   5        0.03        0.43      0.48 o 
   8  -7   5        0.06       -0.15      0.67 o 
   9  -7   5       23.82       21.72      2.34 o 
  -7  -6   5        0.31       -0.40      0.45 o 
  -6  -6   5        1.02        0.51      0.39 o 
  -5  -6   5       19.37       12.83      0.54 o 
  -4  -6   5       96.63       90.68      1.22 o 
  -3  -6   5        5.41        5.91      0.27 o 
  -2  -6   5       85.93       98.80      1.00 o 
  -1  -6   5        3.02        6.29      0.28 o 
   0  -6   5      198.44      173.03      1.64 o 
   1  -6   5       36.51       46.31      0.51 o 
   2  -6   5       44.11       35.76      0.52 o 
   3  -6   5      318.97      348.75      3.04 o 
   4  -6   5        4.27        3.37      0.18 o 
   5  -6   5       60.49       62.77      0.81 o 
   6  -6   5        0.61        0.02      0.20 o 
   7  -6   5        0.02        0.38      0.25 o 
   8  -6   5       75.12       77.18      1.57 o 
   9  -6   5       26.05       29.99      3.28 o 
  -7  -5   5       18.03       17.54      0.83 o 
  -6  -5   5       26.95       25.07      0.76 o 
  -5  -5   5        5.12        4.03      0.35 o 
  -4  -5   5      399.42      381.36      4.38 o 
  -3  -5   5       73.76       72.81      0.89 o 
  -2  -5   5      214.85      247.09      2.45 o 
  -1  -5   5        4.05        8.24      0.23 o 
   0  -5   5       75.84       55.25      0.60 o 
   1  -5   5      103.11       94.14      0.99 o 
   2  -5   5       55.62       50.97      0.58 o 
   3  -5   5       28.13       31.77      0.60 o 
   4  -5   5        6.12        6.53      0.24 o 
   5  -5   5      302.91      288.93      2.78 o 
   6  -5   5       12.84       12.56      0.37 o 
   7  -5   5       64.85       59.62      1.14 o 
   8  -5   5        4.46        4.08      0.53 o 
   9  -5   5       63.78       66.71      1.41 o 
  -8  -4   5        1.67        1.98      0.49 o 
  -7  -4   5        3.00        2.69      0.44 o 
  -6  -4   5      112.12      108.72      1.72 o 
  -5  -4   5       86.07       81.49      1.15 o 
  -4  -4   5      105.90      109.53      1.46 o 
  -3  -4   5      122.48      124.93      1.45 o 
  -2  -4   5       20.37       19.77      0.86 o 
  -1  -4   5     1331.24     1513.56     14.97 o 
   0  -4   5      339.54      337.13      3.08 o 
   1  -4   5      206.04      199.55      1.85 o 
   2  -4   5      787.71      851.21      8.59 o 
   3  -4   5       63.22       82.34      1.07 o 
   4  -4   5       90.22       89.47      1.06 o 
   5  -4   5        0.05        0.48      0.20 o 
   6  -4   5        1.23        3.33      0.29 o 
   7  -4   5      220.70      219.76      2.57 o 
   8  -4   5        6.27       10.98      0.60 o 
   9  -4   5       38.39       40.64      1.07 o 
  -8  -3   5        2.15        1.73      0.54 o 
  -7  -3   5        3.12        1.38      0.38 o 
  -6  -3   5       14.36       12.82      0.53 o 
  -5  -3   5      721.09      712.76      7.40 o 
  -4  -3   5       10.78       13.70      0.38 o 
  -3  -3   5      118.17      107.03      1.25 o 
  -2  -3   5     1134.66     1271.91     12.74 o 
  -1  -3   5       79.30       72.93      0.92 o 
   0  -3   5       21.72        8.94      0.26 o 
   1  -3   5      256.84      240.07      2.69 o 
   2  -3   5       60.57       69.46      1.01 o 
   3  -3   5      611.31      621.30      6.35 o 
   4  -3   5       30.98       28.36      0.55 o 
   5  -3   5       65.05       58.78      0.87 o 
   6  -3   5      376.23      385.37      4.50 o 
   7  -3   5       32.59       33.58      0.81 o 
   8  -3   5       16.17       15.16      0.75 o 
   9  -3   5        2.09       -0.35      0.58 o 
  -8  -2   5       25.30       28.28      0.82 o 
  -7  -2   5       15.53       15.35      0.54 o 
  -6  -2   5      181.12      177.55      2.22 o 
  -5  -2   5       82.64       84.05      1.11 o 
  -4  -2   5       94.40      102.72      1.03 o 
  -3  -2   5       41.27       29.79      0.41 o 
  -2  -2   5       71.70       64.93      0.72 o 
  -1  -2   5      433.46      429.18      4.07 o 
   0  -2   5       10.70       13.75      0.26 o 
   1  -2   5      590.80      592.72      6.83 o 
   2  -2   5       14.02       14.45      0.42 o 
   3  -2   5      137.92      126.64      1.59 o 
   4  -2   5       15.02       16.19      0.47 o 
   5  -2   5       39.15       47.57      0.78 o 
   6  -2   5       81.05       74.76      1.34 o 
   7  -2   5       94.03       95.69      1.66 o 
   8  -2   5       16.43       15.25      0.72 o 
   9  -2   5        1.09        1.50      0.67 o 
  -9  -1   5       17.98       21.49      0.73 o 
  -8  -1   5       44.03       39.89      0.93 o 
  -7  -1   5       50.89       47.36      1.15 o 
  -6  -1   5      152.40      157.64      1.84 o 
  -5  -1   5      759.24      769.46      6.58 o 
  -4  -1   5       13.63       15.31      0.29 o 
  -3  -1   5       44.06       40.40      0.46 o 
  -2  -1   5      299.34      306.88      2.77 o 
  -1  -1   5      573.11      578.23      4.92 o 
   0  -1   5       15.10        6.43      0.22 o 
   1  -1   5        0.18        1.97      0.16 o 
   2  -1   5     1286.06     1382.31     13.76 o 
   3  -1   5        0.10        0.37      0.14 o 
   4  -1   5      276.44      272.30      2.82 o 
   5  -1   5       32.23       31.44      0.66 o 
   6  -1   5      120.29      108.35      1.59 o 
   7  -1   5       38.73       42.06      1.20 o 
   8  -1   5       37.98       40.29      1.27 o 
  -9   0   5        0.53        0.96      1.05 o 
  -8   0   5        0.74        0.16      0.28 o 
  -7   0   5      161.27      150.04      2.87 o 
  -6   0   5       47.88       45.07      0.64 o 
  -5   0   5      209.06      199.44      1.82 o 
  -4   0   5      140.02      150.62      1.44 o 
  -3   0   5        3.73        8.85      0.32 o 
  -2   0   5      526.59      501.31      5.68 o 
  -1   0   5       12.13       17.79      0.32 o 
   0   0   5      229.31      270.27      2.94 o 
   1   0   5      699.83      716.66      7.19 o 
   2   0   5        1.85        4.14      0.20 o 
   3   0   5        0.16        0.77      0.28 o 
   4   0   5        1.70        2.03      0.20 o 
   5   0   5      120.51      116.20      1.54 o 
   6   0   5       36.50       34.06      0.81 o 
   7   0   5        0.01       -0.39      0.37 o 
   8   0   5       29.86       31.51      1.01 o 
  -9   1   5        7.39       10.95      1.66 o 
  -8   1   5      136.76      140.00      2.93 o 
  -7   1   5       18.80       17.29      0.61 o 
  -6   1   5        2.37        3.13      0.26 o 
  -5   1   5       25.62       26.64      0.53 o 
  -4   1   5      659.73      692.81      7.32 o 
  -3   1   5      450.57      504.51      5.34 o 
  -2   1   5       74.90       74.44      0.97 o 
  -1   1   5      189.85      204.91      5.75 o 
   0   1   5      124.06      145.46      1.99 o 
   1   1   5       60.10       48.36      0.82 o 
   2   1   5      891.66      894.51      8.04 o 
   3   1   5       25.40       27.00      0.55 o 
   4   1   5        9.96       11.47      0.34 o 
   5   1   5      185.44      195.30      2.54 o 
   6   1   5       25.39       23.19      0.64 o 
   7   1   5       10.24        7.84      0.63 o 
  -9   2   5        0.37       -0.22      0.80 o 
  -8   2   5        2.16        1.15      0.49 o 
  -7   2   5      111.93      111.36      1.56 o 
  -6   2   5       40.31       38.06      0.66 o 
  -5   2   5      299.05      324.74      3.55 o 
  -4   2   5        1.28        0.45      0.10 o 
  -3   2   5        0.67        0.93      0.11 o 
  -2   2   5       11.06        9.19      0.23 o 
  -1   2   5     1326.57     1555.32     15.41 o 
   0   2   5     1615.15     1743.04     19.79 o 
   1   2   5       32.41       35.32      0.70 o 
   2   2   5      568.36      547.97      5.54 o 
   3   2   5      378.36      382.19      3.77 o 
   4   2   5       65.23       64.40      0.96 o 
   5   2   5       93.36       88.39      1.32 o 
   6   2   5        5.61        6.43      0.45 o 
   7   2   5       13.41       15.17      0.67 o 
  -9   3   5       11.87       11.68      0.79 o 
  -8   3   5        2.69        1.09      0.34 o 
  -7   3   5        0.37       -0.07      0.25 o 
  -6   3   5        0.40        0.27      0.27 o 
  -5   3   5       20.12       19.05      0.52 o 
  -4   3   5      792.86      770.51      7.80 o 
  -3   3   5       10.15        6.12      0.19 o 
  -2   3   5      109.06       94.81      1.07 o 
  -1   3   5      327.01      293.41      3.14 o 
   0   3   5        0.34       -0.29      0.19 o 
   1   3   5       33.16       29.32      0.66 o 
   2   3   5      210.77      205.07      2.26 o 
   3   3   5      211.82      204.17      2.32 o 
   4   3   5       29.91       26.83      0.52 o 
   5   3   5       21.31       20.92      0.57 o 
   6   3   5       41.49       44.10      0.95 o 
  -9   4   5        6.06        5.31      0.60 o 
  -8   4   5        5.56        4.59      0.37 o 
  -7   4   5       29.71       31.88      0.66 o 
  -6   4   5        7.05        5.43      0.26 o 
  -5   4   5       70.69       69.97      0.81 o 
  -4   4   5      144.53      153.21      1.66 o 
  -3   4   5      133.05      131.71      1.67 o 
  -2   4   5        6.77       12.28      0.42 o 
  -1   4   5      144.00      130.66      1.46 o 
   0   4   5       13.39       16.35      0.41 o 
   1   4   5       62.26       60.35      0.87 o 
   2   4   5      243.81      229.22      2.52 o 
   3   4   5      115.73      117.68      1.83 o 
   4   4   5        0.58        0.76      0.36 o 
   5   4   5        0.62        0.33      0.52 o 
   6   4   5        7.65        8.40      1.11 o 
  -9   5   5        0.42        0.46      0.37 o 
  -8   5   5        0.19        0.32      0.28 o 
  -7   5   5       24.12       18.58      0.48 o 
  -6   5   5        1.90        1.95      0.21 o 
  -5   5   5        7.99       10.84      0.71 o 
  -4   5   5       41.63       37.84      0.80 o 
  -3   5   5       83.56       75.88      1.30 o 
  -2   5   5        3.97        2.22      0.27 o 
  -1   5   5       44.34       41.38      0.58 o 
   0   5   5       60.89       53.06      0.78 o 
   1   5   5       52.00       52.93      0.90 o 
   2   5   5       59.87       57.23      0.96 o 
   3   5   5      246.98      249.26      3.86 o 
   4   5   5        5.97        6.53      0.57 o 
   5   5   5       46.06       49.28      2.05 o 
  -9   6   5       26.92       33.31      1.25 o 
  -8   6   5        3.50        5.02      0.38 o 
  -7   6   5        0.59        0.64      0.25 o 
  -6   6   5      104.87      104.15      1.86 o 
  -5   6   5       15.25       14.45      0.55 o 
  -4   6   5       24.17       24.43      0.59 o 
  -3   6   5       50.43       42.77      1.57 o 
  -2   6   5        0.08       -0.41      0.28 o 
  -1   6   5        1.47        1.75      0.39 o 
   0   6   5      112.84      112.66      1.49 o 
   1   6   5        5.01        4.64      0.31 o 
   2   6   5        0.64       -0.47      0.31 o 
   3   6   5       30.76       31.57      0.78 o 
   4   6   5       14.86       14.96      0.73 o 
  -8   7   5       17.12       13.27      0.50 o 
  -7   7   5      138.45      152.12      3.36 o 
  -6   7   5        0.21        0.53      0.34 o 
  -5   7   5       56.20       52.84      1.05 o 
  -4   7   5        1.96        3.07      0.93 o 
  -3   7   5        2.66        3.41      0.41 o 
  -2   7   5        8.44        9.20      0.84 o 
  -1   7   5        2.87        1.18      0.20 o 
   0   7   5        7.86        7.94      0.42 o 
   1   7   5        6.95       10.34      0.40 o 
   2   7   5        3.04        2.91      0.37 o 
   3   7   5       27.21       31.52      0.85 o 
  -7   8   5        2.57        3.08      0.43 o 
  -6   8   5        4.46        2.84      0.33 o 
  -5   8   5      141.66      142.72      4.13 o 
  -4   8   5       67.36       67.23      2.59 o 
  -3   8   5       53.33       44.95      1.48 o 
  -2   8   5       35.05       35.23      0.96 o 
  -1   8   5        1.82        1.64      0.36 o 
   0   8   5        0.02        0.28      0.21 o 
   1   8   5       34.93       36.78      0.72 o 
   2   8   5       28.71       32.46      0.76 o 
  -6   9   5        3.06        3.44      1.66 o 
  -5   9   5       23.75       25.39      1.79 o 
  -4   9   5       58.72       64.78      2.68 o 
  -3   9   5        2.48        3.22      0.32 o 
  -2   9   5       29.32       31.97      0.78 o 
  -1   9   5        2.33        1.67      0.41 o 
   0   9   5        8.99        9.96      0.43 o 
  -4  10   5        8.83       10.79      1.44 o 
  -3  10   5        0.41        0.44      0.75 o 
  -2  10   5        0.10       -0.47      0.35 o 
   0 -12   6        7.37       12.57      0.78 o 
   1 -12   6       23.63       24.23      0.90 o 
   2 -12   6       35.18       33.37      0.70 o 
   3 -12   6        1.79        1.39      0.30 o 
   4 -12   6        0.09        1.09      0.31 o 
   5 -12   6       87.39       94.44      1.51 o 
   6 -12   6       41.10       48.84      0.96 o 
  -2 -11   6        2.44        1.26      0.53 o 
  -1 -11   6        6.82        7.03      0.59 o 
   0 -11   6        6.85        7.48      0.69 o 
   1 -11   6        6.27        6.96      0.40 o 
   2 -11   6       52.59       56.36      0.91 o 
   3 -11   6       61.28       57.46      0.92 o 
   4 -11   6        5.07        4.55      0.39 o 
   5 -11   6       10.04       13.14      0.45 o 
   6 -11   6       11.54        9.38      0.60 o 
   7 -11   6        0.77        0.10      0.52 o 
  -3 -10   6       10.56       10.56      0.74 o 
  -2 -10   6       43.28       48.20      1.26 o 
  -1 -10   6       42.09       46.28      1.02 o 
   0 -10   6        5.93        7.73      0.39 o 
   1 -10   6       36.35       33.23      0.66 o 
   2 -10   6       68.54       61.22      1.02 o 
   3 -10   6       91.95      103.69      1.46 o 
   4 -10   6        2.41        2.16      0.29 o 
   5 -10   6        0.00        0.54      0.31 o 
   6 -10   6       11.31       12.91      0.72 o 
   7 -10   6        0.26        0.69      0.50 o 
  -4  -9   6       25.55       24.97      0.63 o 
  -3  -9   6       34.59       33.75      0.68 o 
  -2  -9   6       18.46       15.91      0.43 o 
  -1  -9   6        1.89        0.65      0.26 o 
   0  -9   6      495.55      467.90      4.79 o 
   1  -9   6       16.49       15.23      0.68 o 
   2  -9   6      290.34      298.74      3.14 o 
   3  -9   6      263.49      261.20      2.79 o 
   4  -9   6       27.66       30.94      0.67 o 
   5  -9   6        0.27       -0.17      0.32 o 
   6  -9   6       24.71       18.93      0.82 o 
   7  -9   6        2.99        0.96      0.51 o 
   8  -9   6        3.37        2.76      0.70 o 
  -5  -8   6        0.52       -0.25      0.35 o 
  -4  -8   6       15.63       13.83      0.51 o 
  -3  -8   6       57.08       64.02      1.02 o 
  -2  -8   6       41.43       38.04      0.78 o 
  -1  -8   6      125.43      107.45      1.14 o 
   0  -8   6       51.36       57.46      0.69 o 
   1  -8   6       22.20       31.20      0.86 o 
   2  -8   6      192.01      181.95      1.88 o 
   3  -8   6       24.49       21.19      0.74 o 
   4  -8   6       91.67       92.67      1.20 o 
   5  -8   6      219.13      203.57      2.72 o 
   6  -8   6       14.81       14.28      0.74 o 
   7  -8   6       12.54       14.38      0.81 o 
   8  -8   6       29.21       41.19      1.55 o 
  -6  -7   6        1.92        1.07      0.43 o 
  -5  -7   6        7.11        8.55      0.52 o 
  -4  -7   6       16.01       14.21      0.47 o 
  -3  -7   6      281.06      249.97      2.80 o 
  -2  -7   6        0.21        1.24      0.19 o 
  -1  -7   6       70.81       64.11      0.85 o 
   0  -7   6      260.41      237.99      2.23 o 
   1  -7   6        0.47        3.70      0.17 o 
   2  -7   6       23.55       20.64      0.36 o 
   3  -7   6        0.81        0.70      0.19 o 
   4  -7   6       71.00       68.04      0.85 o 
   5  -7   6      229.87      226.66      2.70 o 
   6  -7   6        4.99        4.26      0.47 o 
   7  -7   6      106.44      106.45      2.50 o 
   8  -7   6       14.23       15.30      0.97 o 
  -7  -6   6        0.05       -0.67      0.44 o 
  -6  -6   6       42.04       41.96      0.98 o 
  -5  -6   6       18.75       18.74      0.59 o 
  -4  -6   6        8.73        8.95      0.40 o 
  -3  -6   6       27.90       28.18      0.60 o 
  -2  -6   6      125.05      120.02      1.24 o 
  -1  -6   6      139.59      160.36      1.97 o 
   0  -6   6       34.59       32.07      0.43 o 
   1  -6   6      664.01      666.73      5.69 o 
   2  -6   6      209.14      210.98      2.00 o 
   3  -6   6       69.64       69.15      0.84 o 
   4  -6   6       11.78        9.62      0.30 o 
   5  -6   6        0.09        0.09      0.18 o 
   6  -6   6        2.83        2.84      0.37 o 
   7  -6   6       15.27       13.96      0.50 o 
   8  -6   6        6.06        5.95      0.41 o 
   9  -6   6       15.31       18.84      1.12 o 
  -7  -5   6        3.10        2.42      0.51 o 
  -6  -5   6       80.36       70.07      1.41 o 
  -5  -5   6      112.10      111.62      1.73 o 
  -4  -5   6       84.72       74.02      1.23 o 
  -3  -5   6       59.55       57.25      0.81 o 
  -2  -5   6      155.03      149.33      1.57 o 
  -1  -5   6       21.64       26.53      0.41 o 
   0  -5   6      118.28      139.43      1.53 o 
   1  -5   6      319.52      310.33      3.01 o 
   2  -5   6      782.81      777.31      6.94 o 
   3  -5   6        0.08       -0.20      0.13 o 
   4  -5   6      166.08      157.34      1.69 o 
   5  -5   6        3.99        4.63      0.27 o 
   6  -5   6       42.96       45.35      0.76 o 
   7  -5   6       86.56       86.40      1.41 o 
   8  -5   6       28.22       25.44      0.80 o 
   9  -5   6        5.21        7.38      0.54 o 
  -8  -4   6       19.67       24.80      1.06 o 
  -7  -4   6       13.10       13.43      0.60 o 
  -6  -4   6       38.68       36.28      0.87 o 
  -5  -4   6       49.98       51.57      0.92 o 
  -4  -4   6        0.18        1.10      0.25 o 
  -3  -4   6        4.94        3.74      0.25 o 
  -2  -4   6       79.34       69.38      0.94 o 
  -1  -4   6     1509.28     1694.94     16.92 o 
   0  -4   6        4.32        3.79      0.17 o 
   1  -4   6      442.81      388.36      4.28 o 
   2  -4   6      210.86      210.76      2.44 o 
   3  -4   6      161.17      178.82      2.00 o 
   4  -4   6      157.93      145.57      1.82 o 
   5  -4   6        0.02       -0.21      0.23 o 
   6  -4   6      138.28      131.84      2.61 o 
   7  -4   6      289.73      291.44      3.32 o 
   8  -4   6       16.81       17.47      0.74 o 
   9  -4   6        0.57        0.79      0.59 o 
  -8  -3   6       11.98       13.29      0.78 o 
  -7  -3   6        6.05        8.00      0.51 o 
  -6  -3   6        3.10        3.80      0.32 o 
  -5  -3   6       81.52       72.29      1.03 o 
  -4  -3   6      465.02      463.45      4.53 o 
  -3  -3   6      137.51      141.28      1.58 o 
  -2  -3   6      708.70      702.31      7.10 o 
  -1  -3   6       89.76       91.82      1.22 o 
   0  -3   6       89.19       81.30      1.10 o 
   1  -3   6      684.47      700.55      8.32 o 
   2  -3   6      742.14      787.07      9.36 o 
   3  -3   6      488.79      480.87      5.32 o 
   4  -3   6       49.48       54.39      0.81 o 
   5  -3   6      300.08      297.84      3.29 o 
   6  -3   6      281.61      291.36      3.85 o 
   7  -3   6       38.09       34.23      0.93 o 
   8  -3   6       43.40       46.37      1.18 o 
  -8  -2   6        9.16       10.78      0.56 o 
  -7  -2   6       44.11       43.13      0.96 o 
  -6  -2   6       47.51       42.95      1.12 o 
  -5  -2   6      284.39      294.13      2.98 o 
  -4  -2   6      446.75      450.64      3.92 o 
  -3  -2   6        0.04        0.78      0.13 o 
  -2  -2   6       42.46       36.67      0.45 o 
  -1  -2   6        1.67        3.77      0.13 o 
   0  -2   6       30.35       28.84      0.38 o 
   1  -2   6      188.10      176.40      1.89 o 
   2  -2   6      196.03      186.96      2.21 o 
   3  -2   6      213.36      211.25      2.34 o 
   4  -2   6       92.41       89.73      1.26 o 
   5  -2   6        0.87        0.99      0.30 o 
   6  -2   6       92.98       89.21      1.39 o 
   7  -2   6        2.97        4.38      0.53 o 
   8  -2   6        5.83        6.96      0.60 o 
  -9  -1   6        1.17        0.46      0.36 o 
  -8  -1   6        9.22        8.79      0.46 o 
  -7  -1   6        7.79        7.61      0.44 o 
  -6  -1   6       28.19       27.11      0.58 o 
  -5  -1   6      177.25      195.51      1.82 o 
  -4  -1   6       17.42       15.54      0.40 o 
  -3  -1   6        5.34        5.87      0.22 o 
  -2  -1   6       28.20       29.44      0.40 o 
  -1  -1   6      174.25      192.95      1.80 o 
   0  -1   6       66.37       55.83      0.69 o 
   1  -1   6      178.59      203.22      2.17 o 
   2  -1   6       53.46       51.52      0.73 o 
   3  -1   6       54.53       57.47      0.77 o 
   4  -1   6      134.95      148.95      1.81 o 
   5  -1   6       62.46       60.98      1.05 o 
   6  -1   6       89.31       88.64      1.40 o 
   7  -1   6        8.09       10.67      0.59 o 
   8  -1   6       38.97       47.08      1.40 o 
  -9   0   6        6.22        5.11      0.90 o 
  -8   0   6        1.98        0.53      0.65 o 
  -7   0   6      273.70      254.72      4.11 o 
  -6   0   6       31.67       33.60      0.67 o 
  -5   0   6      215.39      226.36      2.57 o 
  -4   0   6      489.03      471.81      5.05 o 
  -3   0   6       51.31       58.67      0.77 o 
  -2   0   6       59.11       75.31      0.92 o 
  -1   0   6      240.05      266.40      3.42 o 
   0   0   6       19.86       15.62      0.31 o 
   1   0   6       15.32       20.34      0.38 o 
   2   0   6      109.55      102.92      1.34 o 
   3   0   6      372.14      371.15      4.05 o 
   4   0   6        2.15        3.21      0.29 o 
   5   0   6       43.03       45.16      0.84 o 
   6   0   6        1.79        2.51      0.37 o 
   7   0   6        7.65        8.06      0.57 o 
  -9   1   6        6.14        3.54      1.58 o 
  -8   1   6       12.16       11.86      0.76 o 
  -7   1   6       50.64       44.74      0.87 o 
  -6   1   6       32.05       30.90      0.75 o 
  -5   1   6       17.14       14.42      0.39 o 
  -4   1   6      151.77      149.64      1.72 o 
  -3   1   6        2.16        1.64      0.14 o 
  -2   1   6      158.02      151.06      1.86 o 
  -1   1   6      664.54      562.88      6.49 o 
   0   1   6     1043.38     1100.72     12.58 o 
   1   1   6      151.53      154.83      2.02 o 
   2   1   6      377.92      358.51      3.88 o 
   3   1   6      184.89      170.81      1.67 o 
   4   1   6       30.94       33.83      0.62 o 
   5   1   6       10.62       12.12      0.55 o 
   6   1   6       12.27       11.79      0.51 o 
   7   1   6        5.70        4.84      0.55 o 
  -9   2   6        0.25        0.96      0.65 o 
  -8   2   6       17.78       21.00      0.93 o 
  -7   2   6        4.09        6.56      0.37 o 
  -6   2   6        1.04        1.20      0.27 o 
  -5   2   6        0.73        1.91      0.20 o 
  -4   2   6       61.79       53.32      0.68 o 
  -3   2   6       59.73       57.28      0.71 o 
  -2   2   6        3.66        5.78      0.19 o 
  -1   2   6      881.60      858.62      9.18 o 
   0   2   6     2299.90     2366.71     26.79 o 
   1   2   6        0.01        0.39      0.26 o 
   2   2   6      189.12      187.70      2.29 o 
   3   2   6      687.72      693.17      6.28 o 
   4   2   6        9.15       10.80      0.38 o 
   5   2   6        0.08        0.26      0.29 o 
   6   2   6       11.73        8.58      0.56 o 
   7   2   6       16.65       17.11      0.70 o 
  -9   3   6       21.63       27.54      1.34 o 
  -8   3   6       16.16       13.90      0.57 o 
  -7   3   6        1.72        0.96      0.26 o 
  -6   3   6       10.72       11.16      0.55 o 
  -5   3   6      301.96      297.48      3.97 o 
  -4   3   6       55.14       52.89      0.80 o 
  -3   3   6       44.98       45.00      0.62 o 
  -2   3   6        1.63        4.80      0.19 o 
  -1   3   6      204.29      197.36      2.26 o 
   0   3   6       46.29       40.34      0.70 o 
   1   3   6       94.30       93.89      1.57 o 
   2   3   6      196.51      190.84      2.16 o 
   3   3   6        0.93        0.79      0.31 o 
   4   3   6       35.63       34.69      0.91 o 
   5   3   6        0.38       -0.10      0.30 o 
   6   3   6       42.53       47.05      1.12 o 
  -9   4   6        0.61        0.98      0.62 o 
  -8   4   6        4.55        4.50      0.36 o 
  -7   4   6        2.23        3.03      0.28 o 
  -6   4   6       29.87       34.08      0.63 o 
  -5   4   6      453.27      456.65      4.60 o 
  -4   4   6       15.62       15.15      0.40 o 
  -3   4   6      252.83      252.23      3.08 o 
  -2   4   6        7.89        6.93      0.24 o 
  -1   4   6      258.37      259.18      2.76 o 
   0   4   6       38.39       35.07      0.64 o 
   1   4   6       17.62       18.92      0.68 o 
   2   4   6       22.30       20.31      0.61 o 
   3   4   6       24.93       29.20      0.73 o 
   4   4   6        8.09        7.11      0.57 o 
   5   4   6       23.87       22.66      1.04 o 
  -9   5   6        0.64        0.50      0.36 o 
  -8   5   6        8.03        6.83      0.37 o 
  -7   5   6        1.91        1.66      0.25 o 
  -6   5   6       17.52       16.41      0.41 o 
  -5   5   6      291.60      282.65      3.46 o 
  -4   5   6       54.28       48.69      1.25 o 
  -3   5   6       57.67       56.65      1.08 o 
  -2   5   6       48.74       45.75      0.88 o 
  -1   5   6        6.60        4.50      0.24 o 
   0   5   6       43.87       42.65      0.77 o 
   1   5   6       25.99       23.30      0.66 o 
   2   5   6      160.14      171.49      2.14 o 
   3   5   6        6.31        7.67      0.45 o 
   4   5   6        0.45        0.25      0.47 o 
  -8   6   6        6.18        6.31      0.36 o 
  -7   6   6      103.14      102.67      1.69 o 
  -6   6   6      201.29      211.32      3.67 o 
  -5   6   6       56.58       58.59      1.67 o 
  -4   6   6        9.01       10.26      0.40 o 
  -3   6   6      141.25      137.18      2.23 o 
  -2   6   6       18.84       16.15      0.64 o 
  -1   6   6        0.65        0.34      0.23 o 
   0   6   6        0.19       -0.03      0.33 o 
   1   6   6       73.10       73.63      1.10 o 
   2   6   6      127.50      128.55      1.73 o 
   3   6   6       12.61       11.75      0.56 o 
   4   6   6        5.89        7.30      0.72 o 
  -8   7   6      112.11      121.68      3.47 o 
  -7   7   6       54.50       53.42      1.61 o 
  -6   7   6        1.73        2.64      0.36 o 
  -5   7   6       51.88       46.97      2.02 o 
  -4   7   6       10.16        9.39      0.39 o 
  -3   7   6       14.57       14.35      0.53 o 
  -2   7   6       45.78       44.04      1.12 o 
  -1   7   6       26.51       25.79      0.69 o 
   0   7   6        2.29        1.51      0.28 o 
   1   7   6        0.39        0.20      0.29 o 
   2   7   6       91.14       90.67      1.36 o 
  -7   8   6        8.92        8.39      0.55 o 
  -6   8   6        0.04        0.09      0.27 o 
  -5   8   6        1.01        2.59      1.04 o 
  -4   8   6       67.88       76.49      2.86 o 
  -3   8   6        7.19        5.72      0.61 o 
  -2   8   6        8.26        7.30      0.53 o 
  -1   8   6       10.23       14.37      0.85 o 
   0   8   6       58.10       59.38      0.98 o 
   1   8   6       19.82       17.53      0.62 o 
  -5   9   6        2.87        3.39      1.13 o 
  -4   9   6       62.76       79.66      3.07 o 
  -3   9   6        8.37        6.07      0.42 o 
  -2   9   6       24.06       25.79      1.13 o 
  -1   9   6       32.98       34.31      1.04 o 
   0 -12   7       15.12       18.65      0.86 o 
   1 -12   7        0.20        0.21      0.40 o 
   2 -12   7       37.98       40.68      1.00 o 
   3 -12   7        4.01        3.33      0.39 o 
   4 -12   7       71.58       87.56      1.61 o 
   5 -12   7        0.29        0.03      0.45 o 
  -2 -11   7        7.90        9.04      0.68 o 
  -1 -11   7       12.13        9.39      0.66 o 
   0 -11   7       10.28       11.21      0.55 o 
   1 -11   7       11.36        9.31      0.51 o 
   2 -11   7       38.78       35.75      0.79 o 
   3 -11   7      123.45      130.44      1.86 o 
   4 -11   7       53.56       51.43      1.16 o 
   5 -11   7       10.03        7.57      0.45 o 
   6 -11   7       23.14       23.51      0.98 o 
  -3 -10   7       23.06       21.34      0.67 o 
  -2 -10   7        9.43       12.10      0.68 o 
  -1 -10   7        6.32        7.57      0.57 o 
   0 -10   7       21.38       21.20      0.68 o 
   1 -10   7       20.27       27.22      0.70 o 
   2 -10   7        1.42        1.91      0.30 o 
   3 -10   7       51.15       54.02      0.90 o 
   4 -10   7      122.56      117.36      1.69 o 
   5 -10   7       36.63       38.13      1.02 o 
   6 -10   7       13.75       15.83      0.81 o 
   7 -10   7       21.25       17.46      1.02 o 
  -4  -9   7        0.09        0.18      0.32 o 
  -3  -9   7        3.29        6.12      0.36 o 
  -2  -9   7        0.87        1.94      0.27 o 
  -1  -9   7       13.36       15.83      0.45 o 
   0  -9   7      285.48      270.87      2.72 o 
   1  -9   7       84.13       76.57      1.03 o 
   2  -9   7       33.08       32.98      0.64 o 
   3  -9   7      326.28      315.87      3.18 o 
   4  -9   7       17.89       22.58      0.63 o 
   5  -9   7        0.90        1.28      0.45 o 
   6  -9   7        1.45        1.58      0.49 o 
   7  -9   7       14.06       18.39      1.03 o 
   8  -9   7       12.56       12.17      0.97 o 
  -5  -8   7       16.57       17.19      0.71 o 
  -4  -8   7       11.82       11.54      0.46 o 
  -3  -8   7        0.28        0.32      0.27 o 
  -2  -8   7       87.01       70.56      1.05 o 
  -1  -8   7        1.55        2.33      0.32 o 
   0  -8   7       20.51       19.91      0.44 o 
   1  -8   7      861.99      846.10      7.91 o 
   2  -8   7       16.42       11.69      0.37 o 
   3  -8   7       41.18       37.08      0.63 o 
   4  -8   7      118.33      112.04      1.54 o 
   5  -8   7        5.76        4.37      0.46 o 
   6  -8   7       14.65       12.29      0.71 o 
   7  -8   7       21.89       19.98      1.11 o 
   8  -8   7        8.98        9.77      0.90 o 
  -6  -7   7        0.69        0.43      0.47 o 
  -5  -7   7       32.71       28.24      0.79 o 
  -4  -7   7        4.65        4.76      0.36 o 
  -3  -7   7      209.43      192.08      2.36 o 
  -2  -7   7        0.28       -0.31      0.21 o 
  -1  -7   7        3.79        5.69      0.23 o 
   0  -7   7       75.01       69.59      0.79 o 
   1  -7   7        2.85        3.01      0.18 o 
   2  -7   7      599.38      593.20      5.35 o 
   3  -7   7       40.93       38.65      0.56 o 
   4  -7   7        1.05        0.94      0.20 o 
   5  -7   7      174.71      154.97      1.98 o 
   6  -7   7       16.76       16.84      0.54 o 
   7  -7   7       42.19       44.53      0.87 o 
   8  -7   7       14.51       14.23      0.58 o 
  -6  -6   7        9.42       10.37      0.64 o 
  -5  -6   7        4.20        4.36      0.43 o 
  -4  -6   7       15.71       15.80      0.56 o 
  -3  -6   7        8.58        4.53      0.34 o 
  -2  -6   7      123.29      119.46      1.52 o 
  -1  -6   7       69.56       69.56      0.83 o 
   0  -6   7       45.30       52.37      0.63 o 
   1  -6   7      578.59      582.53      5.01 o 
   2  -6   7      313.60      312.30      2.91 o 
   3  -6   7       58.38       54.14      0.69 o 
   4  -6   7       35.15       35.25      0.65 o 
   5  -6   7       21.85       25.29      0.56 o 
   6  -6   7       25.78       24.68      0.69 o 
   7  -6   7        4.40        5.71      0.39 o 
   8  -6   7       79.99       83.75      2.18 o 
  -7  -5   7        8.89        8.18      0.56 o 
  -6  -5   7        2.55        1.71      0.46 o 
  -5  -5   7       47.04       47.96      0.98 o 
  -4  -5   7        3.00        2.28      0.29 o 
  -3  -5   7       16.62       13.03      0.42 o 
  -2  -5   7        8.48        7.89      0.25 o 
  -1  -5   7       79.58       63.92      0.77 o 
   0  -5   7      233.63      267.08      2.68 o 
   1  -5   7      144.87      141.74      1.62 o 
   2  -5   7      292.41      274.78      3.14 o 
   3  -5   7       16.09        9.96      0.32 o 
   4  -5   7      265.08      256.07      3.53 o 
   5  -5   7        4.67        6.30      0.34 o 
   6  -5   7        0.39        0.16      0.27 o 
   7  -5   7        4.12        4.20      0.40 o 
   8  -5   7       16.70       21.54      0.79 o 
  -7  -4   7        1.06        1.91      0.42 o 
  -6  -4   7        4.07        2.77      0.37 o 
  -5  -4   7      159.69      154.89      2.02 o 
  -4  -4   7        1.45        1.76      0.25 o 
  -3  -4   7      215.10      222.40      2.28 o 
  -2  -4   7       21.37       27.01      0.44 o 
  -1  -4   7      103.83      100.20      1.17 o 
   0  -4   7      381.36      398.35      4.17 o 
   1  -4   7       30.21       34.49      0.91 o 
   2  -4   7       21.28       18.42      0.44 o 
   3  -4   7       72.05       79.66      0.98 o 
   4  -4   7       14.56       17.67      0.47 o 
   5  -4   7       95.79       99.49      1.53 o 
   6  -4   7       39.93       42.82      0.97 o 
   7  -4   7       41.40       44.67      1.37 o 
   8  -4   7       59.01       66.84      1.71 o 
  -8  -3   7       25.02       24.47      0.80 o 
  -7  -3   7       10.35       12.58      0.57 o 
  -6  -3   7        2.64        3.07      0.36 o 
  -5  -3   7      113.52      113.98      1.54 o 
  -4  -3   7      584.41      587.61      6.21 o 
  -3  -3   7       42.26       47.59      0.60 o 
  -2  -3   7      158.18      183.18      1.85 o 
  -1  -3   7      297.52      283.70      2.77 o 
   0  -3   7        0.34       -0.01      0.16 o 
   1  -3   7       22.33       26.41      0.51 o 
   2  -3   7       57.29       51.99      0.86 o 
   3  -3   7       37.88       37.03      0.68 o 
   4  -3   7      108.60      112.72      1.64 o 
   5  -3   7       18.85       21.35      0.61 o 
   6  -3   7       18.75       19.57      0.72 o 
   7  -3   7        4.19        4.46      0.48 o 
   8  -3   7        6.06        9.68      0.65 o 
  -8  -2   7        2.34        2.22      0.42 o 
  -7  -2   7        1.76        1.23      0.35 o 
  -6  -2   7      303.35      289.31      4.04 o 
  -5  -2   7      212.48      204.23      2.15 o 
  -4  -2   7      396.41      384.51      3.38 o 
  -3  -2   7      394.29      428.55      3.88 o 
  -2  -2   7        1.24        3.17      0.24 o 
  -1  -2   7        3.67        7.77      0.20 o 
   0  -2   7      149.56      162.36      1.64 o 
   1  -2   7       36.16       33.17      0.48 o 
   2  -2   7      235.11      256.12      3.22 o 
   3  -2   7        0.93        2.38      0.19 o 
   4  -2   7        6.12        5.70      0.39 o 
   5  -2   7        8.80        4.78      0.38 o 
   6  -2   7       10.27        7.43      0.48 o 
   7  -2   7       75.05       72.68      1.64 o 
   8  -2   7        4.11        3.29      0.91 o 
  -8  -1   7        0.19        0.24      0.36 o 
  -7  -1   7       13.42       13.57      1.02 o 
  -6  -1   7        7.40        5.85      0.33 o 
  -5  -1   7      229.10      238.76      2.44 o 
  -4  -1   7        1.98        0.67      0.16 o 
  -3  -1   7      421.80      407.48      3.69 o 
  -2  -1   7       18.28       26.54      0.56 o 
  -1  -1   7       96.63      102.02      1.07 o 
   0  -1   7       62.49       56.24      0.71 o 
   1  -1   7       17.10       17.91      0.51 o 
   2  -1   7       44.88       40.57      0.97 o 
   3  -1   7        6.04        4.43      0.23 o 
   4  -1   7       55.70       52.16      0.92 o 
   5  -1   7       19.89       16.69      0.58 o 
   6  -1   7      123.12      125.19      1.82 o 
   7  -1   7        1.60        0.50      0.50 o 
  -9   0   7        1.65        1.74      0.80 o 
  -8   0   7        0.70        0.35      0.61 o 
  -7   0   7       71.01       71.37      1.73 o 
  -6   0   7       55.58       64.73      0.99 o 
  -5   0   7       51.36       52.08      0.85 o 
  -4   0   7        0.02        0.71      0.18 o 
  -3   0   7       39.02       37.77      0.58 o 
  -2   0   7       17.15       12.61      0.31 o 
  -1   0   7       14.53       20.33      0.45 o 
   0   0   7        5.17        7.90      0.32 o 
   1   0   7      195.71      168.87      1.86 o 
   2   0   7        9.54       11.09      0.63 o 
   3   0   7      154.33      157.15      1.49 o 
   4   0   7       51.04       47.13      0.74 o 
   5   0   7       11.65        6.58      0.38 o 
   6   0   7       31.01       33.26      0.83 o 
   7   0   7       25.33       23.65      1.05 o 
  -9   1   7        8.15        8.52      0.96 o 
  -8   1   7        8.41        6.92      0.65 o 
  -7   1   7        0.51        1.00      0.36 o 
  -6   1   7      318.28      331.48      3.98 o 
  -5   1   7      616.79      620.74      7.93 o 
  -4   1   7        6.21        4.40      0.27 o 
  -3   1   7       68.05       70.87      0.96 o 
  -2   1   7       23.20       22.80      0.46 o 
  -1   1   7      187.84      197.85      2.44 o 
   0   1   7      212.21      209.00      2.61 o 
   1   1   7        7.32        9.68      0.43 o 
   2   1   7      312.10      309.86      3.13 o 
   3   1   7        3.12        3.42      0.24 o 
   4   1   7      234.69      232.32      2.65 o 
   5   1   7        1.39        1.31      0.32 o 
   6   1   7       14.04       14.89      0.59 o 
   7   1   7       11.11       13.34      0.64 o 
  -9   2   7        1.84        3.31      0.91 o 
  -8   2   7       21.31       21.95      0.94 o 
  -7   2   7       21.17       19.55      0.57 o 
  -6   2   7       54.30       61.12      1.00 o 
  -5   2   7      293.56      291.18      3.46 o 
  -4   2   7       30.37       25.11      0.48 o 
  -3   2   7        2.34        1.06      0.16 o 
  -2   2   7       23.64       20.89      0.43 o 
  -1   2   7       33.56       31.50      0.56 o 
   0   2   7      275.89      272.80      4.34 o 
   1   2   7      244.51      231.20      2.95 o 
   2   2   7      342.24      337.69      3.88 o 
   3   2   7       56.47       57.14      0.99 o 
   4   2   7       48.19       47.62      0.79 o 
   5   2   7        0.05       -0.40      0.27 o 
   6   2   7        1.54        0.97      0.36 o 
  -9   3   7        7.45       11.95      0.76 o 
  -8   3   7       40.82       48.65      1.01 o 
  -7   3   7        0.60        1.15      0.31 o 
  -6   3   7       45.73       51.46      0.87 o 
  -5   3   7       62.55       57.61      0.89 o 
  -4   3   7      121.67      127.45      1.57 o 
  -3   3   7        0.79        1.26      0.17 o 
  -2   3   7      121.69      116.95      1.47 o 
  -1   3   7       41.28       50.48      0.76 o 
   0   3   7      110.59      115.83      1.69 o 
   1   3   7      384.72      366.47      4.88 o 
   2   3   7      201.67      207.49      2.49 o 
   3   3   7        0.01        0.37      0.31 o 
   4   3   7       19.99       20.90      0.83 o 
   5   3   7        0.55        0.11      0.55 o 
  -8   4   7       35.61       40.91      0.88 o 
  -7   4   7        3.68        3.43      0.36 o 
  -6   4   7        1.11        1.01      0.23 o 
  -5   4   7       73.54       79.45      1.38 o 
  -4   4   7        0.15       -0.24      0.26 o 
  -3   4   7      177.70      170.27      1.95 o 
  -2   4   7       27.66       31.67      0.65 o 
  -1   4   7       43.19       46.52      1.28 o 
   0   4   7        0.01       -0.66      0.44 o 
   1   4   7       86.94       82.15      1.46 o 
   2   4   7      166.87      163.54      2.07 o 
   3   4   7       13.85       12.28      0.56 o 
   4   4   7       34.04       35.25      1.21 o 
   5   4   7       20.18       22.09      1.07 o 
  -8   5   7       45.65       57.11      1.42 o 
  -7   5   7        1.06        0.99      0.26 o 
  -6   5   7        7.12        6.74      0.29 o 
  -5   5   7        0.59        0.10      0.26 o 
  -4   5   7       47.45       48.57      1.29 o 
  -3   5   7        4.65        3.93      0.34 o 
  -2   5   7      134.03      125.38      1.80 o 
  -1   5   7       27.37       26.90      0.66 o 
   0   5   7        8.25        9.56      0.48 o 
   1   5   7       59.31       57.05      1.05 o 
   2   5   7       39.90       40.55      0.84 o 
   3   5   7        0.63        0.09      0.38 o 
   4   5   7        0.11       -0.11      0.54 o 
  -8   6   7        0.02       -0.49      0.33 o 
  -7   6   7       85.66       85.82      1.32 o 
  -6   6   7        2.23        3.03      0.61 o 
  -5   6   7        0.29        0.00      0.28 o 
  -4   6   7       27.94       22.81      0.63 o 
  -3   6   7       10.23        8.31      0.43 o 
  -2   6   7       25.06       25.14      0.81 o 
  -1   6   7       75.98       70.85      1.20 o 
   0   6   7       33.24       38.18      0.86 o 
   1   6   7       14.82       15.55      0.53 o 
   2   6   7        3.01        4.72      0.41 o 
   3   6   7        0.86        1.35      0.51 o 
  -7   7   7        2.80        3.43      0.34 o 
  -6   7   7        0.01       -0.04      0.31 o 
  -5   7   7        6.42        7.14      0.86 o 
  -4   7   7        0.44       -0.11      0.48 o 
  -3   7   7       38.18       39.28      1.75 o 
  -2   7   7       16.56       14.66      1.11 o 
  -1   7   7      138.25      145.36      3.13 o 
   0   7   7        0.39        0.77      0.28 o 
   1   7   7       34.16       36.23      0.76 o 
   2   7   7        4.14        5.97      0.45 o 
  -6   8   7        0.51       -0.17      0.29 o 
  -5   8   7        3.08        3.59      0.94 o 
  -4   8   7       12.44       14.91      0.52 o 
  -3   8   7       13.21       10.97      0.62 o 
  -2   8   7        5.55        5.81      0.54 o 
  -1   8   7       19.72       22.92      0.80 o 
   0   8   7       33.49       37.31      0.80 o 
   0 -12   8        4.61        4.53      0.60 o 
   1 -12   8       66.65       69.86      1.63 o 
   2 -12   8        0.08       -0.02      0.42 o 
   3 -12   8        6.74        7.65      0.55 o 
   4 -12   8       43.50       52.96      1.50 o 
   5 -12   8        4.89        3.59      0.47 o 
  -2 -11   8        3.01        4.80      0.62 o 
  -1 -11   8        6.55        7.31      0.63 o 
   0 -11   8        7.85        9.95      0.64 o 
   1 -11   8       69.22       68.73      1.98 o 
   2 -11   8        0.73        1.50      0.40 o 
   3 -11   8       20.72       21.63      0.79 o 
   4 -11   8       32.35       30.21      0.82 o 
   5 -11   8        0.52       -0.52      0.44 o 
   6 -11   8        9.33       13.11      0.95 o 
  -3 -10   8        1.25        0.74      0.32 o 
  -2 -10   8        0.92       -0.05      0.27 o 
  -1 -10   8        2.08        2.96      0.34 o 
   0 -10   8        9.63        6.28      0.53 o 
   1 -10   8      107.76      106.40      2.01 o 
   2 -10   8       63.67       55.08      1.71 o 
   3 -10   8       17.62       18.20      0.78 o 
   4 -10   8        1.98        1.33      0.40 o 
   5 -10   8       29.17       27.07      0.91 o 
   6 -10   8        2.12        1.91      0.62 o 
   7 -10   8        9.26       11.42      0.90 o 
  -4  -9   8       21.44       20.53      0.62 o 
  -3  -9   8        2.34        3.64      0.34 o 
  -2  -9   8       20.00       21.59      0.56 o 
  -1  -9   8        4.17        4.46      0.30 o 
   0  -9   8       36.89       36.79      0.70 o 
   1  -9   8       49.16       44.39      0.71 o 
   2  -9   8      182.50      196.64      2.21 o 
   3  -9   8       30.90       31.88      0.74 o 
   4  -9   8        0.01       -0.37      0.33 o 
   5  -9   8        6.73        5.30      0.65 o 
   6  -9   8       12.47       15.15      0.94 o 
   7  -9   8        0.35        3.09      0.72 o 
  -5  -8   8       12.57       16.24      0.69 o 
  -4  -8   8        2.04        2.95      0.38 o 
  -3  -8   8       10.65       10.53      0.42 o 
  -2  -8   8       17.48       12.91      0.48 o 
  -1  -8   8       72.88       68.09      1.01 o 
   0  -8   8        0.04        0.17      0.20 o 
   1  -8   8      417.58      428.45      4.75 o 
   2  -8   8       18.34       18.60      0.55 o 
   3  -8   8       60.93       57.36      0.90 o 
   4  -8   8       13.99       15.28      0.45 o 
   5  -8   8       19.73       14.41      0.49 o 
   6  -8   8       84.80       70.40      1.17 o 
   7  -8   8        7.44        9.73      0.54 o 
   8  -8   8       57.99       71.98      2.14 o 
  -6  -7   8        0.68        0.35      0.43 o 
  -5  -7   8        5.10        1.80      0.37 o 
  -4  -7   8       16.99       19.71      0.66 o 
  -3  -7   8       12.31        9.71      0.44 o 
  -2  -7   8        1.33        2.89      0.28 o 
  -1  -7   8        1.09        0.84      0.21 o 
   0  -7   8        7.21        7.90      0.30 o 
   1  -7   8      158.25      169.28      1.69 o 
   2  -7   8      149.56      143.24      1.56 o 
   3  -7   8      166.13      165.40      1.80 o 
   4  -7   8       11.20       10.43      0.38 o 
   5  -7   8      159.16      154.93      2.37 o 
   6  -7   8        1.38        0.76      0.37 o 
   7  -7   8        0.93        1.23      0.33 o 
   8  -7   8        0.22       -0.16      0.45 o 
  -6  -6   8        6.44        6.00      0.54 o 
  -5  -6   8        2.13        1.16      0.41 o 
  -4  -6   8       88.81       80.94      1.32 o 
  -3  -6   8        1.76        4.69      0.34 o 
  -2  -6   8        1.62        1.71      0.26 o 
  -1  -6   8       68.97       62.69      0.85 o 
   0  -6   8      269.83      268.61      2.70 o 
   1  -6   8      106.83      105.84      1.14 o 
   2  -6   8       77.56       68.97      0.98 o 
   3  -6   8      177.42      164.08      1.89 o 
   4  -6   8       30.39       26.47      0.71 o 
   5  -6   8        0.27       -0.39      0.26 o 
   6  -6   8       54.54       56.29      1.12 o 
   7  -6   8        1.16        0.24      0.33 o 
   8  -6   8       38.71       45.18      1.20 o 
  -7  -5   8        8.37        9.22      0.71 o 
  -6  -5   8       20.93       25.45      0.78 o 
  -5  -5   8       10.32       10.99      0.50 o 
  -4  -5   8       41.97       42.54      0.88 o 
  -3  -5   8      165.03      168.71      2.22 o 
  -2  -5   8       19.92       25.84      0.61 o 
  -1  -5   8       43.23       44.14      0.70 o 
   0  -5   8      395.93      404.11      4.62 o 
   1  -5   8       38.50       40.36      0.64 o 
   2  -5   8       76.11       68.57      0.99 o 
   3  -5   8       11.80       13.43      0.43 o 
   4  -5   8        0.46        0.53      0.26 o 
   5  -5   8       41.86       36.37      0.76 o 
   6  -5   8        1.78        1.60      0.37 o 
   7  -5   8       11.67       12.41      0.68 o 
   8  -5   8        1.37        1.44      0.56 o 
  -7  -4   8        0.13       -0.10      0.46 o 
  -6  -4   8       14.78       16.59      0.62 o 
  -5  -4   8       28.85       24.23      0.66 o 
  -4  -4   8        1.26        1.45      0.27 o 
  -3  -4   8      284.85      279.55      3.24 o 
  -2  -4   8       11.83        8.54      0.27 o 
  -1  -4   8       13.60       10.37      0.29 o 
   0  -4   8      486.04      475.44      4.39 o 
   1  -4   8      445.15      445.61      5.36 o 
   2  -4   8      165.25      169.54      2.25 o 
   3  -4   8       63.52       56.71      0.97 o 
   4  -4   8      108.66      102.46      1.43 o 
   5  -4   8       19.40       24.24      0.72 o 
   6  -4   8       19.97       18.86      0.69 o 
   7  -4   8        5.26        4.98      0.50 o 
   8  -4   8        0.08        0.15      0.61 o 
  -8  -3   8        0.11        0.39      0.40 o 
  -7  -3   8        6.89        6.50      0.46 o 
  -6  -3   8       37.27       44.25      1.29 o 
  -5  -3   8      535.11      531.04      6.61 o 
  -4  -3   8      153.96      144.15      1.69 o 
  -3  -3   8      189.92      175.84      1.72 o 
  -2  -3   8      376.89      397.55      3.63 o 
  -1  -3   8      247.26      258.53      2.31 o 
   0  -3   8        0.66        0.10      0.15 o 
   1  -3   8       26.37       26.75      0.53 o 
   2  -3   8      396.96      395.88      4.47 o 
   3  -3   8      271.81      283.00      3.35 o 
   4  -3   8        0.17        0.06      0.25 o 
   5  -3   8        1.62        1.77      0.34 o 
   6  -3   8       89.13       86.01      1.71 o 
   7  -3   8        2.28        3.30      0.59 o 
  -8  -2   8       15.37       16.95      0.70 o 
  -7  -2   8        0.58       -0.25      0.32 o 
  -6  -2   8      363.29      365.83      5.48 o 
  -5  -2   8       33.09       37.24      1.00 o 
  -4  -2   8       65.59       72.91      0.84 o 
  -3  -2   8      104.36      103.48      1.08 o 
  -2  -2   8      223.53      221.51      2.09 o 
  -1  -2   8       23.00       22.95      0.52 o 
   0  -2   8       53.15       45.66      0.60 o 
   1  -2   8       77.77       74.62      0.89 o 
   2  -2   8        3.38        2.09      0.23 o 
   3  -2   8        9.74        8.43      0.32 o 
   4  -2   8      130.60      110.94      1.57 o 
   5  -2   8       80.75       80.12      1.39 o 
   6  -2   8       76.89       78.09      1.45 o 
   7  -2   8      197.84      196.06      2.66 o 
  -8  -1   8        0.02       -0.28      0.78 o 
  -7  -1   8       44.28       45.48      1.69 o 
  -6  -1   8      168.69      171.56      4.17 o 
  -5  -1   8      259.88      255.88      2.72 o 
  -4  -1   8        0.18        0.12      0.18 o 
  -3  -1   8       72.82       80.64      0.86 o 
  -2  -1   8      107.71       90.04      0.98 o 
  -1  -1   8       14.99       11.88      0.28 o 
   0  -1   8       26.15       23.39      0.41 o 
   1  -1   8      148.43      133.77      1.53 o 
   2  -1   8      489.23      465.23      4.83 o 
   3  -1   8        6.65        4.67      0.27 o 
   4  -1   8       36.89       37.31      0.77 o 
   5  -1   8       44.20       47.40      0.93 o 
   6  -1   8       63.17       65.32      1.31 o 
   7  -1   8        5.35        7.23      0.63 o 
  -8   0   8        3.06        4.09      0.75 o 
  -7   0   8       10.60       12.44      0.75 o 
  -6   0   8        2.63        3.99      0.43 o 
  -5   0   8       13.81       12.73      0.43 o 
  -4   0   8       92.64       95.92      1.23 o 
  -3   0   8        4.16        2.98      0.20 o 
  -2   0   8       44.72       42.41      0.85 o 
  -1   0   8        7.46       11.56      0.38 o 
   0   0   8       14.05       14.21      0.54 o 
   1   0   8      455.34      432.74      4.47 o 
   2   0   8      193.07      188.00      1.90 o 
   3   0   8      135.77      131.98      1.52 o 
   4   0   8       36.08       35.72      0.77 o 
   5   0   8       12.87       13.72      0.54 o 
   6   0   8       37.65       36.73      0.89 o 
  -8   1   8       53.22       55.62      1.69 o 
  -7   1   8       23.38       26.82      0.89 o 
  -6   1   8       20.30       23.84      0.62 o 
  -5   1   8        0.15        0.88      0.27 o 
  -4   1   8       51.46       44.12      0.75 o 
  -3   1   8       65.05       61.93      0.85 o 
  -2   1   8        0.31        0.60      0.19 o 
  -1   1   8       55.12       42.82      0.74 o 
   0   1   8       21.35       23.55      0.74 o 
   1   1   8      235.03      228.72      2.93 o 
   2   1   8      270.44      261.51      3.36 o 
   3   1   8        0.38        0.83      0.20 o 
   4   1   8      110.27      108.80      1.55 o 
   5   1   8       13.89       14.01      0.54 o 
   6   1   8        0.80       -0.53      0.35 o 
  -8   2   8        6.75        5.66      0.88 o 
  -7   2   8      101.65      111.57      2.21 o 
  -6   2   8       63.41       58.44      0.97 o 
  -5   2   8        7.35        8.63      0.34 o 
  -4   2   8        0.08       -0.30      0.21 o 
  -3   2   8       83.44       76.75      1.20 o 
  -2   2   8      147.71      139.20      2.40 o 
  -1   2   8       40.68       43.90      0.85 o 
   0   2   8       47.72       49.30      1.00 o 
   1   2   8      165.23      167.49      2.28 o 
   2   2   8        2.04        1.56      0.37 o 
   3   2   8       12.05       13.92      0.56 o 
   4   2   8       50.22       49.41      1.38 o 
   5   2   8        6.01        5.98      0.72 o 
  -8   3   8       16.59       21.13      0.73 o 
  -7   3   8        3.18        3.65      0.33 o 
  -6   3   8       58.86       55.71      0.92 o 
  -5   3   8       50.63       42.09      0.73 o 
  -4   3   8      177.26      172.84      2.14 o 
  -3   3   8       11.78       13.15      0.55 o 
  -2   3   8       59.91       53.38      0.87 o 
  -1   3   8      952.17      914.14     11.48 o 
   0   3   8      308.16      289.68      3.93 o 
   1   3   8        6.50        5.98      0.49 o 
   2   3   8        0.05       -0.22      0.39 o 
   3   3   8       16.60       15.49      0.66 o 
   4   3   8        0.07        0.13      0.54 o 
   5   3   8        5.15        3.91      0.70 o 
  -8   4   8        7.32       10.44      0.48 o 
  -7   4   8       22.05       24.55      0.61 o 
  -6   4   8       53.88       52.34      0.86 o 
  -5   4   8        1.16        0.94      0.22 o 
  -4   4   8       24.89       25.14      0.53 o 
  -3   4   8        0.31        0.16      0.18 o 
  -2   4   8       72.98       58.31      0.93 o 
  -1   4   8        1.12        0.75      0.31 o 
   0   4   8       17.99       14.10      0.60 o 
   1   4   8       21.39       24.15      0.78 o 
   2   4   8       10.91        9.81      0.45 o 
   3   4   8       31.57       32.21      0.87 o 
   4   4   8        2.09        1.01      0.59 o 
  -7   5   8        0.15       -0.36      0.24 o 
  -6   5   8       11.62        8.53      0.55 o 
  -5   5   8        0.09        0.01      0.22 o 
  -4   5   8       10.38       10.54      0.43 o 
  -3   5   8        3.76        4.67      0.33 o 
  -2   5   8       86.14       87.97      1.38 o 
  -1   5   8        3.11        2.54      0.31 o 
   0   5   8       19.58       19.17      0.65 o 
   1   5   8       31.61       30.34      0.79 o 
   2   5   8        0.29        0.32      0.34 o 
   3   5   8       21.33       21.60      0.90 o 
  -7   6   8        8.71        7.77      0.45 o 
  -6   6   8        4.61        6.27      0.36 o 
  -5   6   8        5.47        5.14      0.40 o 
  -4   6   8        9.52        7.53      0.52 o 
  -3   6   8        2.54        3.62      0.59 o 
  -2   6   8        0.06        0.01      0.33 o 
  -1   6   8        5.05        5.09      0.46 o 
   0   6   8       21.75       19.87      0.66 o 
   1   6   8        5.09        4.44      0.51 o 
   2   6   8        0.40        1.10      0.38 o 
  -6   7   8        6.41        6.53      0.46 o 
  -5   7   8       14.73       15.58      0.68 o 
  -4   7   8        2.85        1.80      0.33 o 
  -3   7   8       10.54       12.15      0.86 o 
  -2   7   8       22.56       23.08      0.92 o 
  -1   7   8        2.09        2.37      0.34 o 
   0   7   8        2.76        3.89      0.35 o 
  -3   8   8       41.01       42.22      1.11 o 
   1 -12   9       39.37       41.79      1.65 o 
   2 -12   9        3.81        5.03      0.64 o 
   3 -12   9        0.49        0.10      0.69 o 
   4 -12   9        3.15        1.32      0.53 o 
  -1 -11   9       28.33       24.54      1.15 o 
   0 -11   9        1.72        2.16      0.52 o 
   1 -11   9        7.57        9.65      0.65 o 
   2 -11   9       11.64        8.75      0.63 o 
   3 -11   9       18.52       19.94      0.90 o 
   4 -11   9       31.42       35.59      1.01 o 
   5 -11   9       16.93       20.38      0.94 o 
  -3 -10   9        7.98        6.45      0.45 o 
  -2 -10   9        0.96        0.61      0.30 o 
  -1 -10   9        4.87        7.96      0.37 o 
   0 -10   9       14.07       12.50      0.50 o 
   1 -10   9        1.91        0.99      0.24 o 
   2 -10   9       68.02       71.10      1.56 o 
   3 -10   9        0.34        0.97      0.41 o 
   4 -10   9        0.60        0.48      0.47 o 
   5 -10   9       20.78       17.47      1.41 o 
   6 -10   9       35.32       41.43      2.63 o 
  -4  -9   9       24.62       28.72      0.82 o 
  -3  -9   9       12.38       18.72      0.56 o 
  -2  -9   9        4.05        3.34      0.33 o 
  -1  -9   9        0.02       -0.23      0.26 o 
   0  -9   9       68.50       66.57      1.09 o 
   1  -9   9       14.09       13.98      0.48 o 
   2  -9   9       79.39       82.88      1.19 o 
   3  -9   9       52.15       46.09      0.86 o 
   4  -9   9        0.00       -0.29      0.24 o 
   5  -9   9        6.99        9.85      0.42 o 
   6  -9   9       12.67       13.71      1.00 o 
   7  -9   9       12.29       13.37      0.98 o 
  -5  -8   9        0.33        0.91      0.44 o 
  -4  -8   9        8.19        6.38      0.56 o 
  -3  -8   9       17.09       12.40      0.51 o 
  -2  -8   9        1.82        1.06      0.26 o 
  -1  -8   9      155.56      142.49      1.83 o 
   0  -8   9        3.20        5.52      0.37 o 
   1  -8   9        1.44        2.65      0.28 o 
   2  -8   9       73.45       65.84      1.01 o 
   3  -8   9        2.06        4.61      0.35 o 
   4  -8   9       55.58       49.69      1.00 o 
   5  -8   9       23.34       19.98      0.64 o 
   6  -8   9       62.51       62.42      1.30 o 
   7  -8   9       46.62       48.19      1.03 o 
  -5  -7   9        5.08        4.11      0.51 o 
  -4  -7   9        3.69        4.19      0.40 o 
  -3  -7   9       32.97       33.86      0.78 o 
  -2  -7   9        5.23        2.62      0.36 o 
  -1  -7   9        1.90        1.80      0.25 o 
   0  -7   9      168.65      162.93      2.01 o 
   1  -7   9       83.92       96.26      1.23 o 
   2  -7   9       29.96       27.21      0.62 o 
   3  -7   9      373.88      346.15      4.00 o 
   4  -7   9       52.16       49.30      0.88 o 
   5  -7   9        0.66        0.34      0.32 o 
   6  -7   9        9.09       10.63      0.53 o 
   7  -7   9       10.47       10.78      0.55 o 
  -6  -6   9       28.75       34.34      0.86 o 
  -5  -6   9       13.09       19.81      0.69 o 
  -4  -6   9       19.37       16.63      0.62 o 
  -3  -6   9       56.57       53.01      0.91 o 
  -2  -6   9        0.15        0.29      0.23 o 
  -1  -6   9        0.07        0.17      0.25 o 
   0  -6   9       61.77       66.59      1.14 o 
   1  -6   9      317.81      313.81      3.62 o 
   2  -6   9        0.02        0.32      0.25 o 
   3  -6   9      292.05      304.01      3.87 o 
   4  -6   9      127.97      117.84      1.61 o 
   5  -6   9       71.52       68.19      1.11 o 
   6  -6   9       12.82       12.14      0.62 o 
   7  -6   9       17.27       19.28      0.89 o 
  -6  -5   9       23.47       24.19      0.80 o 
  -5  -5   9       39.58       39.81      1.15 o 
  -4  -5   9       10.78        9.62      0.46 o 
  -3  -5   9      136.38      136.27      1.92 o 
  -2  -5   9       11.92       14.07      0.44 o 
  -1  -5   9       24.89       22.79      0.53 o 
   0  -5   9      200.13      197.69      2.22 o 
   1  -5   9      292.72      279.20      3.26 o 
   2  -5   9       29.60       26.67      0.64 o 
   3  -5   9        3.02        4.50      0.58 o 
   4  -5   9       87.26       86.24      1.41 o 
   5  -5   9        5.92        8.13      0.47 o 
   6  -5   9        6.24        6.07      0.53 o 
   7  -5   9       24.85       25.17      0.91 o 
  -7  -4   9        1.71        1.23      0.41 o 
  -6  -4   9        9.05       12.29      0.63 o 
  -5  -4   9        8.51        7.49      0.39 o 
  -4  -4   9       62.32       63.78      1.17 o 
  -3  -4   9        0.82        0.76      0.25 o 
  -2  -4   9       34.84       28.87      0.60 o 
  -1  -4   9       63.12       70.04      0.93 o 
   0  -4   9       64.40       66.64      0.84 o 
   1  -4   9      323.47      319.33      3.49 o 
   2  -4   9       40.64       35.92      0.70 o 
   3  -4   9       53.26       51.00      0.96 o 
   4  -4   9       16.42       13.15      0.47 o 
   5  -4   9        8.72        7.67      0.63 o 
   6  -4   9        1.79        0.15      0.39 o 
   7  -4   9       21.75       23.74      0.84 o 
  -7  -3   9        1.50        2.05      0.41 o 
  -6  -3   9        0.15        0.69      0.35 o 
  -5  -3   9       20.70       22.18      0.73 o 
  -4  -3   9       24.77       21.24      0.58 o 
  -3  -3   9      217.15      208.28      2.30 o 
  -2  -3   9      319.19      343.91      3.38 o 
  -1  -3   9        1.31        0.81      0.22 o 
   0  -3   9       51.17       46.99      0.64 o 
   1  -3   9      324.89      318.55      3.65 o 
   2  -3   9      426.31      421.09      5.28 o 
   3  -3   9       68.89       72.76      1.23 o 
   4  -3   9        3.67        5.05      0.39 o 
   5  -3   9       16.40       19.69      0.69 o 
   6  -3   9       67.36       69.08      1.34 o 
   7  -3   9       19.39       19.64      0.93 o 
  -7  -2   9        6.02        6.37      0.43 o 
  -6  -2   9        0.06        0.52      0.31 o 
  -5  -2   9      112.43      112.29      1.50 o 
  -4  -2   9        1.72        0.75      0.26 o 
  -3  -2   9        3.06        2.94      0.20 o 
  -2  -2   9       41.07       39.33      0.56 o 
  -1  -2   9       19.27       16.30      0.33 o 
   0  -2   9       40.84       38.02      0.56 o 
   1  -2   9       47.56       52.42      0.72 o 
   2  -2   9       28.52       26.70      0.62 o 
   3  -2   9       13.07       10.80      0.49 o 
   4  -2   9        2.85        4.50      0.36 o 
   5  -2   9       29.97       27.77      0.80 o 
   6  -2   9       78.82       76.55      1.88 o 
   7  -2   9       37.26       44.71      1.23 o 
  -8  -1   9        2.75        2.60      0.77 o 
  -7  -1   9       13.47       14.68      1.13 o 
  -6  -1   9        0.60        0.88      0.41 o 
  -5  -1   9        2.72        1.90      0.38 o 
  -4  -1   9        0.23       -0.34      0.23 o 
  -3  -1   9        2.25        2.70      0.27 o 
  -2  -1   9       58.44       55.23      0.85 o 
  -1  -1   9       75.20       77.27      0.88 o 
   0  -1   9       11.50       11.03      0.31 o 
   1  -1   9        6.07        8.70      0.32 o 
   2  -1   9        0.23       -0.33      0.22 o 
   3  -1   9       31.91       32.07      0.70 o 
   4  -1   9       30.45       30.82      0.77 o 
   5  -1   9      113.21      113.15      1.56 o 
   6  -1   9       16.03       18.42      0.74 o 
  -8   0   9        1.22        1.65      1.00 o 
  -7   0   9       17.20       18.67      0.87 o 
  -6   0   9      131.89      129.37      3.08 o 
  -5   0   9        0.05        0.65      0.27 o 
  -4   0   9      312.82      308.99      5.26 o 
  -3   0   9       14.71       15.75      0.43 o 
  -2   0   9       12.23       12.10      0.38 o 
  -1   0   9      150.33      135.07      1.80 o 
   0   0   9       11.92       11.27      0.55 o 
   1   0   9      193.44      174.97      2.35 o 
   2   0   9       32.67       33.36      0.63 o 
   3   0   9       10.35        9.22      0.38 o 
   4   0   9        7.09        7.25      0.42 o 
   5   0   9       47.45       48.46      0.98 o 
   6   0   9        2.73        2.73      0.44 o 
  -8   1   9       31.65       32.75      1.17 o 
  -7   1   9        0.01        0.28      0.41 o 
  -6   1   9       28.80       23.31      0.64 o 
  -5   1   9       34.71       35.52      0.89 o 
  -4   1   9       42.52       48.11      0.92 o 
  -3   1   9       32.39       33.54      0.65 o 
  -2   1   9       19.03       16.16      0.50 o 
  -1   1   9       32.06       33.86      0.72 o 
   0   1   9       16.26       16.92      0.57 o 
   1   1   9       78.02       83.84      1.36 o 
   2   1   9       10.45       11.20      0.79 o 
   3   1   9        0.45        0.21      0.38 o 
   4   1   9        8.94       10.10      0.55 o 
   5   1   9       39.01       42.68      1.04 o 
  -8   2   9        4.10        3.58      0.67 o 
  -7   2   9       61.42       67.96      1.14 o 
  -6   2   9       35.39       34.56      0.73 o 
  -5   2   9       15.51       16.09      0.49 o 
  -4   2   9        2.41        3.35      0.27 o 
  -3   2   9      116.32      125.45      1.66 o 
  -2   2   9       26.09       21.04      0.89 o 
  -1   2   9       86.09       82.47      1.37 o 
   0   2   9      464.02      449.40      5.88 o 
   1   2   9       66.81       66.95      1.30 o 
   2   2   9        6.56        6.74      0.52 o 
   3   2   9       92.31       94.08      1.75 o 
   4   2   9        3.94        3.91      0.65 o 
   5   2   9        6.37        6.13      0.77 o 
  -7   3   9       10.06       11.41      0.47 o 
  -6   3   9       23.78       28.10      0.65 o 
  -5   3   9       87.11       85.60      1.24 o 
  -4   3   9       37.70       36.82      0.85 o 
  -3   3   9       37.28       35.86      1.10 o 
  -2   3   9       25.14       22.15      0.61 o 
  -1   3   9      240.23      227.16      3.15 o 
   0   3   9       39.33       36.68      0.90 o 
   1   3   9        4.54        3.49      0.45 o 
   2   3   9       16.94       16.79      0.74 o 
   3   3   9        0.70        0.62      0.46 o 
   4   3   9       25.62       23.90      1.08 o 
  -7   4   9        5.55        7.68      0.40 o 
  -6   4   9       22.52       24.28      0.59 o 
  -5   4   9       17.45       18.82      0.49 o 
  -4   4   9        3.08        4.72      0.31 o 
  -3   4   9       53.13       53.49      0.95 o 
  -2   4   9        5.51        5.01      0.46 o 
  -1   4   9        0.00       -0.44      0.29 o 
   0   4   9       13.37       13.60      0.58 o 
   1   4   9        0.17       -0.11      0.38 o 
   2   4   9        3.54        1.85      0.36 o 
   3   4   9       25.70       26.88      0.97 o 
  -7   5   9        0.84        1.25      0.32 o 
  -6   5   9       34.13       39.24      0.80 o 
  -5   5   9        3.56        3.10      0.26 o 
  -4   5   9        1.26        1.87      0.25 o 
  -3   5   9        4.24        4.97      0.40 o 
  -2   5   9       42.88       37.56      0.76 o 
  -1   5   9       27.00       25.51      0.81 o 
   0   5   9       14.53       13.47      0.60 o 
   1   5   9       15.82       16.17      0.61 o 
   2   5   9        8.51       11.97      0.57 o 
  -6   6   9       23.02       24.10      0.68 o 
  -5   6   9        9.09       10.51      0.63 o 
  -4   6   9        0.02        0.06      0.33 o 
  -3   6   9       28.73       25.98      0.86 o 
  -2   6   9       38.47       41.64      0.83 o 
  -1   6   9        2.05        1.94      0.39 o 
   0   6   9        8.59        7.32      0.47 o 
   1   6   9       17.24       20.27      0.63 o 
  -4   7   9        0.09       -0.07      0.35 o 
  -3   7   9        0.56        1.12      0.53 o 
  -2   7   9       39.39       35.94      1.17 o 
  -1 -11  10       19.69       23.96      0.65 o 
   0 -11  10       14.71       16.15      0.59 o 
   1 -11  10        1.28        1.35      0.51 o 
   2 -11  10       11.26       10.31      0.69 o 
   3 -11  10       40.08       46.09      1.47 o 
   4 -11  10        6.60       10.50      0.65 o 
  -2 -10  10        1.52        3.34      0.36 o 
  -1 -10  10        1.43        0.45      0.29 o 
   0 -10  10       27.02       21.00      0.99 o 
   1 -10  10        0.03        0.43      0.29 o 
   2 -10  10        4.25        7.17      0.37 o 
   3 -10  10       18.67       17.47      0.57 o 
   4 -10  10        1.50        1.04      0.53 o 
   5 -10  10        0.18       -0.23      0.58 o 
  -3  -9  10        0.68        0.59      0.41 o 
  -2  -9  10        0.72        0.76      0.31 o 
  -1  -9  10        2.46        3.85      0.34 o 
   0  -9  10       56.42       68.36      1.14 o 
   1  -9  10       25.12       20.50      0.75 o 
   2  -9  10       15.75       12.57      0.46 o 
   3  -9  10       75.32       72.86      1.22 o 
   4  -9  10       46.41       49.87      1.02 o 
   5  -9  10        6.01        6.40      0.46 o 
   6  -9  10        4.61        4.28      0.38 o 
  -4  -8  10        1.69        2.09      0.42 o 
  -3  -8  10        0.10        0.05      0.34 o 
  -2  -8  10        4.39        7.90      0.44 o 
  -1  -8  10       30.00       28.77      0.71 o 
   0  -8  10       24.94       27.42      0.62 o 
   1  -8  10      114.27      119.04      1.59 o 
   2  -8  10       18.51       19.47      0.53 o 
   3  -8  10        9.71       10.43      0.42 o 
   4  -8  10       32.53       27.95      0.78 o 
   5  -8  10       19.08       21.81      0.70 o 
   6  -8  10        8.72       13.84      0.62 o 
  -5  -7  10        4.09        3.85      0.59 o 
  -4  -7  10       20.51       24.81      1.09 o 
  -3  -7  10       19.53       14.81      0.56 o 
  -2  -7  10        5.35        4.81      0.37 o 
  -1  -7  10        0.30        0.03      0.27 o 
   0  -7  10      137.57      143.19      2.00 o 
   1  -7  10        2.85        4.64      0.36 o 
   2  -7  10      350.32      353.86      4.48 o 
   3  -7  10      156.35      160.43      2.25 o 
   4  -7  10        2.62        3.41      0.33 o 
   5  -7  10       69.30       65.21      1.53 o 
   6  -7  10        8.11        5.88      0.73 o 
   7  -7  10       17.79       24.78      0.97 o 
  -5  -6  10        7.52       12.12      0.81 o 
  -4  -6  10        8.65        9.13      0.48 o 
  -3  -6  10       22.03       20.37      0.64 o 
  -2  -6  10       71.91       68.91      1.17 o 
  -1  -6  10       89.24       87.30      1.24 o 
   0  -6  10        9.25       13.24      0.42 o 
   1  -6  10      705.82      692.48      7.71 o 
   2  -6  10       34.68       31.89      0.87 o 
   3  -6  10        0.53       -0.10      0.34 o 
   4  -6  10       44.68       42.48      0.92 o 
   5  -6  10       37.64       32.07      0.83 o 
   6  -6  10        6.90        3.55      0.51 o 
   7  -6  10        2.34        1.88      0.56 o 
  -6  -5  10       26.79       28.77      1.00 o 
  -5  -5  10        5.63        5.17      0.42 o 
  -4  -5  10        1.22        2.10      0.35 o 
  -3  -5  10        8.77       10.44      0.48 o 
  -2  -5  10       47.55       43.13      0.86 o 
  -1  -5  10        0.02       -0.08      0.26 o 
   0  -5  10       38.29       38.97      0.78 o 
   1  -5  10       40.42       48.71      0.90 o 
   2  -5  10       15.90       10.37      0.46 o 
   3  -5  10       26.81       25.64      0.68 o 
   4  -5  10       51.89       58.22      1.18 o 
   5  -5  10       32.85       33.96      0.88 o 
   6  -5  10        0.46       -0.26      0.39 o 
   7  -5  10        6.04        8.50      0.64 o 
  -6  -4  10       22.44       21.60      0.72 o 
  -5  -4  10       13.57       13.70      0.53 o 
  -4  -4  10       40.26       43.01      0.88 o 
  -3  -4  10       16.37       13.26      0.46 o 
  -2  -4  10      167.79      158.21      1.99 o 
  -1  -4  10      235.45      240.73      2.86 o 
   0  -4  10        5.23        4.64      0.30 o 
   1  -4  10       33.49       37.14      0.87 o 
   2  -4  10        7.98        8.77      0.46 o 
   3  -4  10       69.83       65.65      1.28 o 
   4  -4  10       23.35       19.51      0.67 o 
   5  -4  10       19.77       18.68      0.68 o 
   6  -4  10       30.39       30.58      1.09 o 
   7  -4  10        0.14        0.46      0.53 o 
  -7  -3  10       72.52       74.28      1.54 o 
  -6  -3  10       23.65       24.75      0.70 o 
  -5  -3  10       36.08       35.71      0.87 o 
  -4  -3  10      253.04      241.09      3.57 o 
  -3  -3  10       25.23       23.87      0.57 o 
  -2  -3  10       59.32       60.82      0.88 o 
  -1  -3  10       30.20       25.60      0.53 o 
   0  -3  10       56.42       56.47      0.90 o 
   1  -3  10       72.87       62.51      1.07 o 
   2  -3  10        1.87        1.57      0.33 o 
   3  -3  10        2.04        1.27      0.31 o 
   4  -3  10       36.28       33.75      0.85 o 
   5  -3  10       23.88       24.90      0.78 o 
   6  -3  10        5.82        7.00      0.68 o 
  -7  -2  10       11.96       11.27      0.99 o 
  -6  -2  10       67.70       61.49      1.70 o 
  -5  -2  10      237.58      238.59      4.76 o 
  -4  -2  10        0.06       -0.39      0.26 o 
  -3  -2  10       36.72       37.28      0.65 o 
  -2  -2  10      254.83      255.82      2.69 o 
  -1  -2  10        0.32       -0.29      0.19 o 
   0  -2  10      388.37      380.54      3.98 o 
   1  -2  10      392.09      395.95      4.51 o 
   2  -2  10       56.93       54.53      1.01 o 
   3  -2  10       19.86       19.78      0.62 o 
   4  -2  10       18.63       16.42      0.61 o 
   5  -2  10        5.32        4.52      0.49 o 
   6  -2  10       37.00       39.88      1.07 o 
  -7  -1  10       48.95       47.20      1.77 o 
  -6  -1  10       35.45       32.68      1.76 o 
  -5  -1  10       12.86       12.17      0.62 o 
  -4  -1  10       12.33       13.86      0.53 o 
  -3  -1  10       22.49       21.90      0.54 o 
  -2  -1  10      137.51      132.50      1.74 o 
  -1  -1  10       38.08       40.30      0.75 o 
   0  -1  10      137.04      130.12      1.61 o 
   1  -1  10      152.19      143.47      1.96 o 
   2  -1  10       30.92       29.96      0.70 o 
   3  -1  10       88.38       86.20      1.28 o 
   4  -1  10        0.51        0.31      0.30 o 
   5  -1  10        8.58       13.32      0.58 o 
   6  -1  10       69.54       67.63      1.47 o 
  -7   0  10        1.83        2.19      0.60 o 
  -6   0  10       16.17       17.47      0.76 o 
  -5   0  10        0.03       -0.30      0.26 o 
  -4   0  10       62.49       69.98      1.10 o 
  -3   0  10       57.74       53.86      0.92 o 
  -2   0  10       13.40       12.48      0.44 o 
  -1   0  10       20.58       19.46      0.52 o 
   0   0  10      130.79      134.42      1.89 o 
   1   0  10       41.89       45.45      0.96 o 
   2   0  10       47.88       48.13      1.15 o 
   3   0  10      122.99      123.21      1.87 o 
   4   0  10       13.61       13.63      0.53 o 
   5   0  10       63.61       68.02      1.22 o 
  -7   1  10        3.84        3.10      0.48 o 
  -6   1  10       26.50       30.38      0.82 o 
  -5   1  10       54.02       50.78      0.97 o 
  -4   1  10        3.56        3.46      0.31 o 
  -3   1  10      198.58      199.71      2.51 o 
  -2   1  10      139.45      122.93      1.68 o 
  -1   1  10        4.66        3.19      0.37 o 
   0   1  10        6.55        6.68      0.57 o 
   1   1  10        0.15       -0.20      0.35 o 
   2   1  10        5.63        6.85      0.62 o 
   3   1  10        4.58        4.82      0.61 o 
   4   1  10       10.50        7.89      0.76 o 
   5   1  10        0.52        0.44      0.68 o 
  -7   2  10        3.67        6.08      0.49 o 
  -6   2  10        5.61        8.34      0.41 o 
  -5   2  10       15.64       14.57      0.52 o 
  -4   2  10        1.48        0.63      0.26 o 
  -3   2  10       31.77       31.66      0.96 o 
  -2   2  10      118.16      113.57      1.76 o 
  -1   2  10       43.21       37.45      0.87 o 
   0   2  10      100.85      101.42      1.70 o 
   1   2  10        0.01       -0.06      0.37 o 
   2   2  10        8.31        6.79      0.63 o 
   3   2  10       66.47       68.76      1.67 o 
   4   2  10        0.37        0.48      0.60 o 
  -7   3  10       21.79       30.48      0.90 o 
  -6   3  10       22.97       25.93      0.98 o 
  -5   3  10       14.54       15.67      0.51 o 
  -4   3  10        6.05        4.50      0.32 o 
  -3   3  10      145.09      138.90      2.26 o 
  -2   3  10       58.23       54.08      1.04 o 
  -1   3  10        8.29        7.09      0.45 o 
   0   3  10        1.64        0.88      0.38 o 
   1   3  10        4.78        5.34      0.50 o 
   2   3  10        0.08       -0.19      0.35 o 
   3   3  10        0.81        0.76      0.57 o 
  -6   4  10        2.91        4.90      0.34 o 
  -5   4  10       24.54       23.74      0.58 o 
  -4   4  10        0.62       -0.29      0.28 o 
  -3   4  10       36.41       37.19      0.79 o 
  -2   4  10       23.63       23.99      0.68 o 
  -1   4  10       63.90       56.23      1.11 o 
   0   4  10        5.04        2.00      0.42 o 
   1   4  10        5.62        6.24      0.54 o 
   2   4  10       10.79       12.38      0.74 o 
  -5   5  10        5.36        4.48      0.35 o 
  -4   5  10        1.15        1.21      0.32 o 
  -3   5  10        3.94        5.39      0.40 o 
  -2   5  10        0.28        0.39      0.41 o 
  -1   5  10       34.06       32.20      0.81 o 
   0   5  10       10.90       10.16      0.56 o 
   1   5  10       16.90       16.27      0.66 o 
  -4   6  10        2.05        1.75      0.86 o 
  -3   6  10        0.04        0.00      0.42 o 
  -2   6  10        0.83        1.99      0.57 o 
   1 -11  11        0.27        0.08      0.31 o 
   2 -11  11        4.75        3.97      0.39 o 
   3 -11  11       24.27       29.27      1.12 o 
  -1 -10  11        5.78        9.30      0.48 o 
   0 -10  11        1.21        1.69      0.35 o 
   1 -10  11        3.07        4.44      0.39 o 
   2 -10  11       10.31       12.71      0.53 o 
   3 -10  11        4.72        3.25      0.36 o 
   4 -10  11        1.44        1.78      0.37 o 
   5 -10  11        4.58        2.61      0.35 o 
  -3  -9  11        0.36        1.18      0.45 o 
  -2  -9  11       12.04       14.25      0.79 o 
  -1  -9  11        8.33        7.48      0.50 o 
   0  -9  11        0.00        0.64      0.32 o 
   1  -9  11       17.66       18.05      0.82 o 
   2  -9  11        0.06       -0.15      0.29 o 
   3  -9  11        0.44        0.16      0.31 o 
   4  -9  11       23.85       23.64      0.74 o 
   5  -9  11        7.51       11.07      0.58 o 
  -4  -8  11        2.61        3.09      0.54 o 
  -3  -8  11        0.74        1.01      0.37 o 
  -2  -8  11        6.31        5.67      0.44 o 
  -1  -8  11        9.94        9.78      0.47 o 
   0  -8  11        3.22        5.27      0.40 o 
   1  -8  11       46.14       52.09      1.17 o 
   2  -8  11        7.07        6.26      0.45 o 
   3  -8  11       28.82       31.53      0.85 o 
   4  -8  11       28.69       30.94      0.85 o 
   5  -8  11       39.44       39.57      1.00 o 
   6  -8  11       20.82       19.66      0.76 o 
  -4  -7  11       34.61       44.87      1.14 o 
  -3  -7  11        9.89        5.82      0.50 o 
  -2  -7  11        0.89        0.72      0.35 o 
  -1  -7  11        0.01        0.61      0.30 o 
   0  -7  11        8.00        7.04      0.41 o 
   1  -7  11      131.06      153.16      2.01 o 
   2  -7  11      121.82      123.69      2.03 o 
   3  -7  11       34.41       31.80      0.89 o 
   4  -7  11        8.58        8.40      0.49 o 
   5  -7  11      131.95      123.16      2.12 o 
   6  -7  11        0.08       -0.04      0.50 o 
  -5  -6  11        0.32       -0.27      0.49 o 
  -4  -6  11        3.37        2.72      0.41 o 
  -3  -6  11        7.13        8.60      0.59 o 
  -2  -6  11       35.33       36.05      0.81 o 
  -1  -6  11       58.30       54.11      1.03 o 
   0  -6  11      134.54      149.52      1.97 o 
   1  -6  11       31.17       37.80      0.83 o 
   2  -6  11      144.68      148.29      2.69 o 
   3  -6  11        0.91        0.49      0.40 o 
   4  -6  11       22.47       22.61      0.72 o 
   5  -6  11        2.41        2.83      0.44 o 
   6  -6  11       34.53       28.73      0.97 o 
  -5  -5  11        2.43        2.10      0.45 o 
  -4  -5  11        2.17        2.56      0.40 o 
  -3  -5  11       45.20       43.95      0.91 o 
  -2  -5  11        7.86        5.45      0.39 o 
  -1  -5  11      135.86      138.39      1.97 o 
   0  -5  11      159.80      159.69      2.23 o 
   1  -5  11       36.13       37.42      0.93 o 
   2  -5  11       43.74       39.58      0.95 o 
   3  -5  11       22.67       21.50      0.77 o 
   4  -5  11       12.49       12.93      0.58 o 
   5  -5  11        0.04       -0.70      0.46 o 
   6  -5  11        0.02       -0.72      0.48 o 
  -6  -4  11        5.32        5.25      0.49 o 
  -5  -4  11        0.72        0.15      0.36 o 
  -4  -4  11       18.09       18.14      0.67 o 
  -3  -4  11        0.36       -0.16      0.32 o 
  -2  -4  11       12.29       12.12      0.45 o 
  -1  -4  11       77.64       75.97      1.25 o 
   0  -4  11       89.85       86.88      1.63 o 
   1  -4  11       12.34       11.07      0.49 o 
   2  -4  11        9.85       12.84      0.58 o 
   3  -4  11      114.97      110.10      1.89 o 
   4  -4  11       25.48       26.41      0.87 o 
   5  -4  11       45.80       53.22      1.15 o 
   6  -4  11       16.01       13.65      0.85 o 
  -6  -3  11        0.40       -0.09      0.35 o 
  -5  -3  11       31.06       33.03      0.79 o 
  -4  -3  11      129.36      131.88      2.05 o 
  -3  -3  11       57.69       56.75      1.12 o 
  -2  -3  11        6.84        7.24      0.42 o 
  -1  -3  11      143.79      142.84      2.18 o 
   0  -3  11      102.31      106.51      1.74 o 
   1  -3  11        0.90       -0.11      0.28 o 
   2  -3  11        1.42        1.29      0.32 o 
   3  -3  11       30.74       30.58      0.80 o 
   4  -3  11       13.19       10.37      0.59 o 
   5  -3  11        6.43        7.26      0.58 o 
   6  -3  11        0.15       -0.65      0.46 o 
  -6  -2  11       41.50       45.80      1.49 o 
  -5  -2  11       31.94       33.44      2.21 o 
  -4  -2  11        5.88        3.96      0.54 o 
  -3  -2  11       68.01       72.76      1.46 o 
  -2  -2  11        0.81        0.63      0.26 o 
  -1  -2  11        7.37        6.83      0.35 o 
   0  -2  11        6.06        7.13      0.37 o 
   1  -2  11        2.77        2.44      0.48 o 
   2  -2  11       72.91       75.08      1.38 o 
   3  -2  11        0.54        0.81      0.38 o 
   4  -2  11       21.61       20.46      0.71 o 
   5  -2  11        5.32        4.74      0.46 o 
  -7  -1  11        7.81       10.94      0.99 o 
  -6  -1  11       21.36       23.37      1.08 o 
  -5  -1  11        5.20        4.93      0.49 o 
  -4  -1  11        0.29        0.20      0.39 o 
  -3  -1  11       76.08       74.80      1.66 o 
  -2  -1  11      202.14      193.51      3.36 o 
  -1  -1  11        0.28       -0.44      0.30 o 
   0  -1  11        5.72        5.68      0.48 o 
   1  -1  11        1.33        0.78      0.29 o 
   2  -1  11       54.71       53.98      1.07 o 
   3  -1  11       40.42       35.73      0.80 o 
   4  -1  11       23.88       28.08      0.76 o 
   5  -1  11       73.48       73.92      1.31 o 
  -7   0  11        0.18        0.05      0.56 o 
  -6   0  11        0.89        1.82      0.46 o 
  -5   0  11        5.56        5.07      0.51 o 
  -4   0  11       10.07        9.32      0.41 o 
  -3   0  11       80.25       83.08      1.38 o 
  -2   0  11       80.27       81.98      1.27 o 
  -1   0  11        7.50        4.90      0.57 o 
   0   0  11       14.41       13.64      0.62 o 
   1   0  11       23.84       23.87      0.93 o 
   2   0  11        1.65        0.46      0.60 o 
   3   0  11       21.10       24.33      1.03 o 
   4   0  11       19.99       19.94      1.03 o 
  -6   1  11        8.49        8.62      0.59 o 
  -5   1  11       28.44       26.34      0.69 o 
  -4   1  11        1.03        0.58      0.30 o 
  -3   1  11       30.87       33.25      0.72 o 
  -2   1  11       19.82       21.40      0.62 o 
  -1   1  11        0.90       -0.14      0.54 o 
   0   1  11        1.18        1.98      0.38 o 
   1   1  11        5.06        4.71      0.57 o 
   2   1  11        3.04        4.39      0.90 o 
   3   1  11        0.07       -0.74      0.49 o 
   4   1  11       40.47       45.51      1.47 o 
  -6   2  11        6.04        6.30      0.41 o 
  -5   2  11       20.74       23.55      0.63 o 
  -4   2  11        7.97        7.66      0.40 o 
  -3   2  11        6.19        5.79      0.39 o 
  -2   2  11       24.09       27.00      0.75 o 
  -1   2  11       16.33       14.97      0.61 o 
   0   2  11       11.77       11.52      0.59 o 
   1   2  11       12.00       14.11      0.78 o 
   2   2  11        1.37        1.81      0.58 o 
   3   2  11        0.44       -0.90      0.60 o 
  -6   3  11        0.18       -0.18      0.30 o 
  -5   3  11        4.16        3.15      0.34 o 
  -4   3  11       62.76       66.59      1.09 o 
  -3   3  11        1.65        0.55      0.65 o 
  -2   3  11        5.55        4.22      0.40 o 
  -1   3  11       57.43       55.30      1.14 o 
   0   3  11       40.50       32.05      0.92 o 
   1   3  11        4.79        5.33      0.61 o 
   2   3  11        0.55        0.12      0.46 o 
  -5   4  11       20.00       20.48      0.58 o 
  -4   4  11        0.38        0.06      0.28 o 
  -3   4  11        4.23        2.99      0.37 o 
  -2   4  11       19.89       20.46      0.70 o 
  -1   4  11       61.65       53.18      1.60 o 
   0   4  11       45.37       34.70      1.09 o 
  -3   5  11       12.38       12.66      0.60 o 
  -2   5  11        0.70        0.50      0.33 o 
   0 -10  12       25.00       25.20      0.73 o 
   1 -10  12        0.60        1.50      0.37 o 
   2 -10  12       11.80       13.39      0.58 o 
   3 -10  12        1.23        1.69      0.34 o 
  -2  -9  12        3.18        6.25      0.54 o 
  -1  -9  12       11.64       11.92      0.62 o 
   0  -9  12       21.56       31.80      1.13 o 
   1  -9  12        9.53        8.09      0.54 o 
   2  -9  12       15.95       17.05      0.70 o 
   3  -9  12        8.92        8.36      0.51 o 
   4  -9  12        5.69        4.60      0.59 o 
  -3  -8  12        4.16        4.22      0.52 o 
  -2  -8  12       10.17       17.19      0.74 o 
  -1  -8  12       61.22       69.24      1.25 o 
   0  -8  12       15.23       14.80      0.59 o 
   1  -8  12        2.16        1.17      0.36 o 
   2  -8  12        6.60        6.06      0.44 o 
   3  -8  12       10.11       11.76      0.66 o 
   4  -8  12        8.95       13.51      0.89 o 
   5  -8  12       10.29       10.30      0.72 o 
  -4  -7  12        7.60        8.47      0.59 o 
  -3  -7  12       11.69       15.82      0.64 o 
  -2  -7  12        2.19        3.69      0.46 o 
  -1  -7  12        4.57        5.69      0.49 o 
   0  -7  12      110.72      114.20      2.34 o 
   1  -7  12        1.32        1.20      0.35 o 
   2  -7  12        5.88        9.13      0.53 o 
   3  -7  12      138.94      131.29      2.45 o 
   4  -7  12        7.23       11.32      0.56 o 
   5  -7  12       45.42       52.34      1.41 o 
  -4  -6  12        8.27        8.25      0.65 o 
  -3  -6  12       14.89       18.66      0.75 o 
  -2  -6  12       12.85       15.39      0.61 o 
  -1  -6  12       49.27       45.47      0.97 o 
   0  -6  12        0.13        2.08      0.35 o 
   1  -6  12       11.39       11.29      0.53 o 
   2  -6  12      154.53      145.04      2.35 o 
   3  -6  12        0.89        1.39      0.63 o 
   4  -6  12       10.79        6.83      0.60 o 
   5  -6  12        2.30        1.27      0.57 o 
  -5  -5  12        8.73        8.56      0.52 o 
  -4  -5  12        0.16        0.31      0.37 o 
  -3  -5  12      106.41      103.65      1.77 o 
  -2  -5  12        5.49        6.81      0.44 o 
  -1  -5  12       52.39       58.43      1.19 o 
   0  -5  12       29.27       27.00      0.73 o 
   1  -5  12       71.36       67.52      1.56 o 
   2  -5  12        2.77        3.63      0.44 o 
   3  -5  12       23.82       23.77      0.84 o 
   4  -5  12        5.17        5.46      0.49 o 
   5  -5  12       50.44       47.35      1.30 o 
  -5  -4  12        0.02       -0.50      0.38 o 
  -4  -4  12        0.85        1.86      0.35 o 
  -3  -4  12       34.00       39.80      1.07 o 
  -2  -4  12        1.92        1.07      0.37 o 
  -1  -4  12        5.79        8.63      0.61 o 
   0  -4  12       15.99       13.80      0.59 o 
   1  -4  12        7.37        7.63      0.57 o 
   2  -4  12       16.47       16.62      0.70 o 
   3  -4  12       22.55       23.68      0.91 o 
   4  -4  12       24.90       30.44      0.97 o 
   5  -4  12        0.30       -0.01      0.45 o 
  -6  -3  12        1.19       -0.15      0.61 o 
  -5  -3  12       19.63       20.82      1.97 o 
  -4  -3  12        6.73        5.98      0.44 o 
  -3  -3  12       29.64       25.00      0.64 o 
  -2  -3  12       29.78       26.92      0.84 o 
  -1  -3  12       11.47       13.36      0.57 o 
   0  -3  12       16.38       14.88      0.59 o 
   1  -3  12        6.73        6.88      0.46 o 
   2  -3  12       49.31       48.94      1.10 o 
   3  -3  12        5.18        7.31      0.53 o 
   4  -3  12       63.30       64.68      1.28 o 
   5  -3  12       23.10       28.43      0.98 o 
  -6  -2  12        0.78        0.36      0.60 o 
  -5  -2  12        8.79        8.80      1.00 o 
  -4  -2  12       24.69       27.65      1.18 o 
  -3  -2  12        0.47        0.90      0.54 o 
  -2  -2  12        0.76        0.64      0.45 o 
  -1  -2  12       64.42       59.72      2.44 o 
   0  -2  12        0.06        0.31      0.35 o 
   1  -2  12       38.45       38.49      0.90 o 
   2  -2  12        4.63        3.98      0.41 o 
   3  -2  12       29.39       28.78      1.05 o 
   4  -2  12       29.99       38.45      1.10 o 
  -6  -1  12        1.53        1.62      0.63 o 
  -5  -1  12       13.83       12.05      0.86 o 
  -4  -1  12       68.47       76.82      2.46 o 
  -3  -1  12        1.56        1.28      0.45 o 
  -2  -1  12        3.30        3.98      0.52 o 
  -1  -1  12       68.18       62.96      1.45 o 
   0  -1  12        0.87       -0.25      0.41 o 
   1  -1  12        6.94        8.25      0.74 o 
   2  -1  12       25.22       25.20      1.22 o 
   3  -1  12        0.66        0.09      0.40 o 
   4  -1  12        9.62       12.16      0.58 o 
  -6   0  12       36.75       33.72      1.73 o 
  -5   0  12        5.37        4.89      0.54 o 
  -4   0  12       54.64       52.56      1.31 o 
  -3   0  12       30.04       25.95      0.93 o 
  -2   0  12       51.37       56.40      2.01 o 
  -1   0  12       12.77       12.25      0.71 o 
   0   0  12        1.94        0.74      0.47 o 
   1   0  12        1.09        0.31      0.47 o 
   2   0  12       39.17       44.16      1.61 o 
   3   0  12        4.65        4.27      0.68 o 
  -5   1  12       18.15       23.73      0.89 o 
  -4   1  12       28.26       29.19      0.85 o 
  -3   1  12       26.58       22.12      0.66 o 
  -2   1  12        3.44        3.84      0.38 o 
  -1   1  12       21.03       25.09      0.79 o 
   0   1  12       30.58       31.26      1.07 o 
   1   1  12        1.33        0.18      0.53 o 
   2   1  12        1.68        1.45      0.67 o 
  -5   2  12       11.42       11.92      0.51 o 
  -4   2  12       16.16       17.50      0.84 o 
  -3   2  12       24.02       21.33      0.65 o 
  -2   2  12        7.30        7.92      0.94 o 
  -1   2  12        1.54        1.03      0.44 o 
   0   2  12       36.82       39.90      1.23 o 
   1   2  12        0.51       -0.75      0.50 o 
  -4   3  12       33.52       34.08      0.77 o 
  -3   3  12        7.91        7.00      0.45 o 
  -2   3  12       10.58       10.05      0.54 o 
  -1   3  12      140.39      148.62      2.92 o 
   0   3  12        2.87        1.73      0.57 o 
   0  -9  13        0.30       -0.23      0.41 o 
   1  -9  13        7.64        5.79      0.55 o 
   2  -9  13        0.90       -0.27      0.62 o 
  -2  -8  13       18.14       20.95      0.86 o 
  -1  -8  13        0.00       -0.13      0.42 o 
   0  -8  13        7.67        7.46      0.58 o 
   1  -8  13        1.55       -0.11      0.41 o 
   2  -8  13        0.13       -0.53      0.35 o 
   3  -8  13       11.49       12.13      0.75 o 
  -3  -7  13       17.38       23.64      1.03 o 
  -2  -7  13        6.30        5.91      0.50 o 
  -1  -7  13       50.15       60.23      1.45 o 
   0  -7  13        3.00        3.70      0.51 o 
   1  -7  13        0.61       -0.37      0.40 o 
   2  -7  13       21.75       22.50      0.97 o 
   3  -7  13       96.25      100.23      2.93 o 
   4  -7  13       24.75       26.73      1.02 o 
  -3  -6  13        5.06        5.17      0.59 o 
  -2  -6  13       36.86       39.61      1.55 o 
  -1  -6  13       14.11       10.68      0.67 o 
   0  -6  13       22.65       23.94      0.83 o 
   1  -6  13      148.21      154.79      2.28 o 
   2  -6  13       12.94       13.29      0.67 o 
   3  -6  13        0.34        1.02      0.47 o 
   4  -6  13       59.67       59.95      1.43 o 
  -4  -5  13       17.60       22.27      1.02 o 
  -3  -5  13       28.54       32.26      0.93 o 
  -2  -5  13       11.33       11.82      0.59 o 
  -1  -5  13        3.36        3.68      0.45 o 
   0  -5  13       59.07       59.80      2.41 o 
   1  -5  13        3.21        1.93      0.46 o 
   2  -5  13        3.03        1.20      0.46 o 
   3  -5  13        3.77        4.84      0.59 o 
   4  -5  13        2.90        6.55      0.59 o 
  -4  -4  13       28.39       29.04      0.93 o 
  -3  -4  13        1.16        2.33      0.53 o 
  -2  -4  13        8.23        6.45      0.47 o 
  -1  -4  13        5.61        4.32      0.42 o 
   0  -4  13        1.25        1.86      0.39 o 
   1  -4  13       23.14       21.04      0.74 o 
   2  -4  13       52.80       59.33      1.80 o 
   3  -4  13        0.20        1.46      0.52 o 
   4  -4  13        0.04        0.96      0.48 o 
  -5  -3  13        3.25        4.70      0.75 o 
  -4  -3  13       11.82       12.82      1.00 o 
  -3  -3  13        5.44        5.42      0.78 o 
  -2  -3  13       15.46       19.09      0.89 o 
  -1  -3  13        2.15        2.11      0.36 o 
   0  -3  13        6.08        7.27      0.53 o 
   1  -3  13        4.44        5.86      0.45 o 
   2  -3  13       61.26       61.43      1.61 o 
   3  -3  13        9.65       10.32      0.61 o 
  -5  -2  13       42.34       39.98      1.49 o 
  -4  -2  13        0.01       -0.21      0.59 o 
  -3  -2  13       28.14       24.83      1.17 o 
  -2  -2  13        4.71        3.19      0.66 o 
  -1  -2  13        9.55       10.70      0.93 o 
   0  -2  13       18.11       17.59      1.18 o 
   1  -2  13        0.10       -0.26      0.53 o 
   2  -2  13        9.33        8.63      0.47 o 
   3  -2  13       23.60       26.34      0.78 o 
  -5  -1  13       21.77       21.12      1.27 o 
  -4  -1  13       42.55       40.20      1.69 o 
  -3  -1  13        2.33        0.59      1.20 o 
  -2  -1  13        1.53        0.12      0.48 o 
  -1  -1  13      138.17      145.06      4.78 o 
   0  -1  13       23.82       25.37      1.23 o 
   1  -1  13        2.58        0.78      0.67 o 
   2  -1  13        2.95        4.59      0.81 o 
  -4   0  13       38.17       44.55      1.75 o 
  -3   0  13       42.92       47.14      1.35 o 
  -2   0  13       10.04        7.35      0.65 o 
  -1   0  13       28.68       33.76      1.15 o 
   0   0  13       26.47       26.90      2.08 o 
   1   0  13        1.84       -0.59      0.62 o 
   2   0  13       19.95       16.54      1.14 o 
  -4   1  13        3.10        3.27      0.56 o 
  -3   1  13        8.65       12.68      0.75 o 
  -2   1  13        0.01       -0.73      0.49 o 
  -1   1  13       13.65       15.69      0.86 o 
   0   1  13        7.38        7.53      0.70 o 
   1   1  13        8.94        8.72      0.87 o 
  -2   2  13        7.88        9.52      0.70 o 
  -1   2  13        0.73        0.15      0.56 o 
  -1  -7  14        1.13        0.40      0.53 o 
   0  -7  14       10.12       11.40      0.75 o 
   1  -7  14        0.73        0.25      0.56 o 
   2  -7  14       37.47       41.97      1.33 o 
  -2  -6  14        3.14        2.25      0.57 o 
  -1  -6  14       24.98       26.24      1.02 o 
   0  -6  14        0.00       -0.42      0.48 o 
   1  -6  14       77.01       76.60      1.74 o 
   2  -6  14        4.78        3.59      0.96 o 
  -3  -5  14        0.61       -0.17      0.44 o 
  -2  -5  14        4.97        5.32      0.52 o 
  -1  -5  14        0.26       -0.36      0.41 o 
   0  -5  14        3.03        4.62      0.50 o 
   1  -5  14        1.04        0.86      0.42 o 
   2  -5  14        0.26       -0.54      0.47 o 
  -3  -4  14        0.07       -0.46      0.40 o 
  -2  -4  14        3.80        4.39      0.54 o 
  -1  -4  14        5.72        7.69      0.52 o 
   0  -4  14        0.02       -0.05      0.40 o 
   1  -4  14        5.04        5.98      0.51 o 
   2  -4  14       13.05       15.32      0.72 o 
  -3  -3  14        1.15        0.26      0.71 o 
  -2  -3  14        0.20        0.29      0.69 o 
  -1  -3  14       10.38        9.80      0.97 o 
   0  -3  14       22.26       20.45      0.72 o 
   1  -3  14        3.15        4.74      0.48 o 
   2  -3  14       20.35       19.74      0.80 o 
  -3  -2  14       10.97       16.17      1.04 o 
  -2  -2  14        2.35        2.22      0.71 o 
  -1  -2  14        0.64        1.74      0.69 o 
   0  -2  14       11.60       11.44      0.95 o 
   1  -2  14        9.72       12.00      1.08 o 
  -3  -1  14        4.12        4.87      0.80 o 
  -2  -1  14       45.16       47.20      1.65 o 
  -1  -1  14       11.11       10.39      0.93 o 
   0  -1  14        0.02        0.04      0.66 o 
                                                 
